# Supplementary material for: Bis(2,5-dihydroxy­benzoato-κO)bis­(1,10-phenathroline-κ2 N,N′)cadmium(II) 1.25-hydrate
Source: Acta Crystallogr Sect E Struct Rep Online. 2008 Jun 19;64(Pt 7):m937. doi: 10.1107/S1600536808018126 (PMC2961672; doi:10.1107/S1600536808018126)
Supplement: Supplementary file 1 [file e-64-0m937-sup1.cif]

##############################################################################
###                                                                        ###
###        Electronic paper (Acta Crystallographica Section E)             ###
###                                                                        ###
##############################################################################
#                                                                            #
# This CIF contains the data in a paper accepted for publication in Acta     #
# Crystallographica Section E. It conforms to the requirements of Notes      #
# for Authors for Section E, and has been peer reviewed under the auspices   #
# of the IUCr Commission on Journals.                                        #
#                                                                            #
# Full details of the Crystallographic Information File format               #
# are given in the paper "The Crystallographic Information File (CIF):       #
# a New Standard Archive File for Crystallography" by S. R. Hall, F. H.      #
# Allen and I. D. Brown [Acta Cryst. (1991), A47, 655-685].                  #
#                                                                            #
# The current version of the core CIF dictionary is obtainable from          #
# ftp://ftp.iucr.org/pub/cif_core.dic. The current version number is 2.4.    #
#                                                                            #
# Software is freely available for graphical display of the structure(s) in  #
# this CIF.  For information consult the CIF home page http://www.iucr.org/  #
# cif/home.html                                                              #
#                                                                            #
# This file may be used for bona fide research purposes within the           #
# scientific community so long as proper attribution is given to the journal # 
# article from which it was obtained.                                        #
#                                                                            #
##############################################################################
                                             
data_I
_audit_creation_method     SHELXL-97
_chemical_name_systematic
;
Bis(2,5-dihydroxybenzoato-\k<i>O</i>)bis(1,10-phenathroline-
\k^2^<i>N</i>,<i>N</i>')cadmium(II) 1.25-hydrate
;
_chemical_name_common     ?
_chemical_formula_moiety     'C38 H26 Cd N4 O8, 1.25(H2 O)'
_chemical_formula_sum     'C38 H28.50 Cd N4 O9.25'
_chemical_formula_iupac     '[Cd (C7 H5 O4)2 (C12 H8 N2)2], 1.25H2 O'
_chemical_formula_weight     801.55
_chemical_melting_point     ?
_symmetry_cell_setting     monoclinic
_symmetry_space_group_name_H-M     'P 21/n'
_symmetry_space_group_name_Hall     '-P 2yn'
loop_
    _symmetry_equiv_pos_as_xyz
    'x, y, z'
    '-x+1/2, y+1/2, -z+1/2'
    '-x, -y, -z'
    'x-1/2, -y-1/2, z-1/2'
_cell_length_a     10.8992(18)
_cell_length_b     27.300(2)
_cell_length_c     11.4218(12)
_cell_angle_alpha     90.00
_cell_angle_beta     93.700(6)
_cell_angle_gamma     90.00
_cell_volume     3391.5(7)
_cell_formula_units_Z     4
_cell_measurement_reflns_used     6929
_cell_measurement_theta_min     2.2
_cell_measurement_theta_max     25.5
_cell_measurement_temperature     295(2)
_exptl_crystal_description     'Prism'
_exptl_crystal_colour     'Colourless'
_exptl_crystal_size_max     0.20
_exptl_crystal_size_mid     0.16
_exptl_crystal_size_min     0.12
_exptl_crystal_density_diffrn     1.570
_exptl_crystal_density_meas     ?
_exptl_crystal_density_method     'Not measured'
_exptl_crystal_F_000     1626
_exptl_absorpt_coefficient_mu     0.709
_exptl_absorpt_correction_type     multi-scan
_exptl_absorpt_process_details     '(ABSCOR; Higashi, 1995)'
_exptl_absorpt_correction_T_min     0.875
_exptl_absorpt_correction_T_max     0.928
_exptl_special_details
;
;
_diffrn_ambient_temperature     295(2)
_diffrn_radiation_type     MoK\a
_diffrn_radiation_wavelength     0.71073
_diffrn_radiation_source     'Fine-focus sealed tube'
_diffrn_radiation_monochromator     'Graphite'
_diffrn_measurement_device_type     'Rigaku R-AXIS RAPID IP'
_diffrn_measurement_method     \w
_diffrn_detector_area_resol_mean     10.0
_diffrn_reflns_number     25199
_diffrn_reflns_av_R_equivalents     0.0641
_diffrn_reflns_av_sigmaI/netI     0.0627
_diffrn_reflns_theta_min     1.49
_diffrn_reflns_theta_max     26.00
_diffrn_reflns_theta_full     26.00
_diffrn_measured_fraction_theta_max     0.995
_diffrn_measured_fraction_theta_full     0.995
_diffrn_reflns_limit_h_min     -13
_diffrn_reflns_limit_h_max     13
_diffrn_reflns_limit_k_min     -33
_diffrn_reflns_limit_k_max     31
_diffrn_reflns_limit_l_min     -8
_diffrn_reflns_limit_l_max     14
_diffrn_standards_number     0
_diffrn_standards_interval_count     0
_diffrn_standards_interval_time     0
_diffrn_standards_decay_%     ?
_refine_special_details
;
 Refinement of <i>F</i>^2^ against ALL reflections. The weighted
 <i>R</i>-factor <i>wR</i> and goodness of fit <i>S</i> are based on
 <i>F</i>^2^, conventional <i>R</i>-factors <i>R</i> are based on <i>F</i>,
 with <i>F</i> set to zero for negative <i>F</i>^2^. The threshold expression
 of <i>F</i>^2^ > \s(<i>F</i>^2^) is used only for calculating
 <i>R</i>-factors(gt) <i>etc</i>. and is not relevant to the choice of
 reflections for refinement. <i>R</i>-factors based on <i>F</i>^2^ are
 statistically about twice as large as those based on <i>F</i>, and
 <i>R</i>-factors based on ALL data will be even larger.
;
_reflns_number_total     6639
_reflns_number_gt     4509
_reflns_threshold_expression     I>2\s(I)
_refine_ls_structure_factor_coef     Fsqd
_refine_ls_matrix_type     'Full'
_refine_ls_R_factor_all     0.0739
_refine_ls_R_factor_gt     0.0421
_refine_ls_wR_factor_gt     0.0821
_refine_ls_wR_factor_ref     0.0919
_refine_ls_goodness_of_fit_ref     1.028
_refine_ls_restrained_S_all     1.028
_refine_ls_number_reflns     6639
_refine_ls_number_parameters     478
_refine_ls_number_restraints     0
_refine_ls_hydrogen_treatment     constr
_refine_ls_weighting_scheme     'Calc'
_refine_ls_weighting_details
                 'calc w=1/[\s^2^(Fo^2^)+(0.0349P)^2^] where P=(Fo^2^+2Fc^2^)/3'
_atom_sites_solution_hydrogens     'Geom'
_atom_sites_solution_primary     'Direct'
_atom_sites_solution_secondary     'Difmap'
_refine_ls_shift/su_max     0.001
_refine_ls_shift/su_mean     0.000
_refine_diff_density_max     0.530
_refine_diff_density_min     -0.511
_refine_ls_extinction_method     none
_refine_ls_extinction_coef     ?
loop_
    _atom_type_symbol
    _atom_type_description
    _atom_type_scat_dispersion_real
    _atom_type_scat_dispersion_imag
    _atom_type_scat_source
    'C' 'C' 0.0033 0.0016
                         'International Tables Vol C Tables 4.2.6.8 and 6.1.1.4'
    'H' 'H' 0.0000 0.0000
                         'International Tables Vol C Tables 4.2.6.8 and 6.1.1.4'
    'N' 'N' 0.0061 0.0033
                         'International Tables Vol C Tables 4.2.6.8 and 6.1.1.4'
    'O' 'O' 0.0106 0.0060
                         'International Tables Vol C Tables 4.2.6.8 and 6.1.1.4'
    'Cd' 'Cd' -0.8075 1.2024
                         'International Tables Vol C Tables 4.2.6.8 and 6.1.1.4'
_computing_data_collection     'PROCESS-AUTO (Rigaku, 1998)'
_computing_cell_refinement     'PROCESS-AUTO (Rigaku, 1998'
_computing_data_reduction     'CrystalStructure (Rigaku/MSC, 2002)'
_computing_structure_solution     'SIR92 (Altomare <i>et al.</i>,  1993)'
_computing_structure_refinement     'SHELXL97 (Sheldrick, 2008)'
_computing_molecular_graphics     'ORTEP-3 (Farrugia, 1997)'
_computing_publication_material     'WinGX (Farrugia, 1999)'
loop_
    _atom_site_type_symbol
    _atom_site_label
    _atom_site_fract_x
    _atom_site_fract_y
    _atom_site_fract_z
    _atom_site_U_iso_or_equiv
    _atom_site_adp_type
    _atom_site_calc_flag
    _atom_site_refinement_flags
    _atom_site_occupancy
    _atom_site_disorder_assembly
    _atom_site_disorder_group
    Cd Cd 0.27239(2) 0.627675(9) 0.32033(2) 0.03808(10) Uani d . 1 . .
    N N1 0.0736(3) 0.61272(10) 0.3827(3) 0.0437(8) Uani d . 1 . .
    N N2 0.2176(3) 0.54243(10) 0.2903(3) 0.0426(7) Uani d . 1 . .
    N N3 0.2325(3) 0.71386(10) 0.2909(3) 0.0409(7) Uani d . 1 . .
    N N4 0.1908(2) 0.64287(10) 0.1245(3) 0.0373(7) Uani d . 1 . .
    O O1 0.4520(2) 0.60327(9) 0.2586(2) 0.0554(7) Uani d . 1 . .
    O O2 0.5248(2) 0.67858(9) 0.2365(2) 0.0590(8) Uani d . 1 . .
    O O3 0.7449(2) 0.69059(9) 0.1815(2) 0.0618(8) Uani d . 1 . .
    H H3A 0.6784 0.6982 0.2059 0.093 Uiso calc R 1 . .
    O O4 0.7610(2) 0.49241(8) 0.0835(2) 0.0627(8) Uani d . 1 . .
    H H4A 0.7009 0.4782 0.1067 0.094 Uiso calc R 1 . .
    O O5 0.3253(2) 0.65203(10) 0.5037(2) 0.0559(7) Uani d . 1 . .
    O O6 0.3497(3) 0.57527(10) 0.5661(2) 0.0674(8) Uani d . 1 . .
    O O7 0.4132(2) 0.55776(9) 0.7805(2) 0.0625(8) Uani d . 1 . .
    H H7A 0.3931 0.5512 0.7119 0.094 Uiso calc R 1 . .
    O O8 0.3815(3) 0.75593(9) 0.8687(3) 0.0688(8) Uani d . 1 . .
    H H8A 0.3502 0.7709 0.8122 0.103 Uiso calc R 1 . .
    O O1W 0.5601(4) 0.53969(17) 0.4499(5) 0.164(2) Uani d . 1 . .
    H H1A 0.5263 0.5510 0.3770 0.246 Uiso d R 1 . .
    H H1B 0.5107 0.5518 0.5061 0.246 Uiso d R 1 . .
    O O2W 0.4794(19) 0.7748(7) 0.1426(18) 0.175(8) Uani d P 0.25 . .
    H H2A 0.4951 0.7462 0.1748 0.262 Uiso d PR 0.25 . .
    H H2B 0.4471 0.7692 0.0728 0.262 Uiso d PR 0.25 . .
    C C1 0.5335(3) 0.63324(14) 0.2289(3) 0.0428(9) Uani d . 1 . .
    C C2 0.6459(3) 0.61142(12) 0.1815(3) 0.0374(8) Uani d . 1 . .
    C C3 0.7463(3) 0.64152(13) 0.1592(3) 0.0438(9) Uani d . 1 . .
    C C4 0.8490(3) 0.62084(14) 0.1130(3) 0.0527(10) Uani d . 1 . .
    H H4 0.9160 0.6405 0.0985 0.063 Uiso calc R 1 . .
    C C5 0.8524(3) 0.57144(14) 0.0885(3) 0.0532(11) Uani d . 1 . .
    H H5 0.9217 0.5581 0.0573 0.064 Uiso calc R 1 . .
    C C6 0.7541(3) 0.54164(13) 0.1099(3) 0.0451(9) Uani d . 1 . .
    C C7 0.6515(3) 0.56179(12) 0.1553(3) 0.0410(9) Uani d . 1 . .
    H H7 0.5848 0.5418 0.1687 0.049 Uiso calc R 1 . .
    C C11 0.3464(3) 0.62091(14) 0.5830(4) 0.0452(10) Uani d . 1 . .
    C C12 0.3709(3) 0.63929(12) 0.7055(3) 0.0379(9) Uani d . 1 . .
    C C13 0.4065(3) 0.60753(13) 0.7972(4) 0.0440(9) Uani d . 1 . .
    C C14 0.4356(3) 0.62616(15) 0.9088(4) 0.0543(10) Uani d . 1 . .
    H H14 0.4607 0.6050 0.9695 0.065 Uiso calc R 1 . .
    C C15 0.4274(3) 0.67550(15) 0.9302(4) 0.0535(10) Uani d . 1 . .
    H H15 0.4482 0.6876 1.0049 0.064 Uiso calc R 1 . .
    C C16 0.3888(3) 0.70707(13) 0.8417(4) 0.0441(9) Uani d . 1 . .
    C C17 0.3611(3) 0.68917(12) 0.7302(3) 0.0417(9) Uani d . 1 . .
    H H17 0.3354 0.7107 0.6705 0.050 Uiso calc R 1 . .
    C C21 0.0050(3) 0.64614(15) 0.4309(4) 0.0552(11) Uani d . 1 . .
    H H21 0.0377 0.6773 0.4431 0.066 Uiso calc R 1 . .
    C C22 -0.1138(4) 0.63710(16) 0.4643(4) 0.0647(12) Uani d . 1 . .
    H H22 -0.1592 0.6619 0.4968 0.078 Uiso calc R 1 . .
    C C23 -0.1624(4) 0.59145(16) 0.4486(4) 0.0614(12) Uani d . 1 . .
    H H23 -0.2415 0.5848 0.4702 0.074 Uiso calc R 1 . .
    C C24 -0.0925(3) 0.55470(14) 0.3999(3) 0.0490(10) Uani d . 1 . .
    C C25 -0.1337(4) 0.50485(16) 0.3857(4) 0.0598(12) Uani d . 1 . .
    H H25 -0.2114 0.4964 0.4080 0.072 Uiso calc R 1 . .
    C C26 -0.0631(4) 0.47059(16) 0.3413(4) 0.0586(11) Uani d . 1 . .
    H H26 -0.0931 0.4388 0.3329 0.070 Uiso calc R 1 . .
    C C27 0.0583(4) 0.48147(14) 0.3058(3) 0.0491(10) Uani d . 1 . .
    C C28 0.1355(4) 0.44647(14) 0.2590(4) 0.0626(12) Uani d . 1 . .
    H H28 0.1086 0.4144 0.2484 0.075 Uiso calc R 1 . .
    C C29 0.2502(4) 0.45961(14) 0.2292(4) 0.0617(12) Uani d . 1 . .
    H H29 0.3022 0.4368 0.1978 0.074 Uiso calc R 1 . .
    C C30 0.2876(4) 0.50804(13) 0.2466(4) 0.0552(11) Uani d . 1 . .
    H H30 0.3660 0.5167 0.2266 0.066 Uiso calc R 1 . .
    C C31 0.1027(3) 0.52963(13) 0.3183(3) 0.0421(9) Uani d . 1 . .
    C C32 0.0266(3) 0.56682(13) 0.3680(3) 0.0417(9) Uani d . 1 . .
    C C33 0.2558(3) 0.74832(14) 0.3709(4) 0.0526(10) Uani d . 1 . .
    H H33 0.2890 0.7391 0.4446 0.063 Uiso calc R 1 . .
    C C34 0.2328(4) 0.79784(15) 0.3495(5) 0.0650(13) Uani d . 1 . .
    H H34 0.2506 0.8211 0.4076 0.078 Uiso calc R 1 . .
    C C35 0.1838(4) 0.81149(14) 0.2419(5) 0.0616(12) Uani d . 1 . .
    H H35 0.1677 0.8444 0.2261 0.074 Uiso calc R 1 . .
    C C36 0.1574(3) 0.77631(13) 0.1546(4) 0.0465(10) Uani d . 1 . .
    C C37 0.1035(4) 0.78818(15) 0.0403(4) 0.0587(12) Uani d . 1 . .
    H H37 0.0841 0.8206 0.0220 0.070 Uiso calc R 1 . .
    C C38 0.0809(3) 0.75324(16) -0.0406(4) 0.0614(12) Uani d . 1 . .
    H H38 0.0451 0.7617 -0.1139 0.074 Uiso calc R 1 . .
    C C39 0.1107(3) 0.70333(14) -0.0161(4) 0.0455(10) Uani d . 1 . .
    C C40 0.0917(3) 0.66543(17) -0.0998(4) 0.0591(11) Uani d . 1 . .
    H H40 0.0586 0.6725 -0.1750 0.071 Uiso calc R 1 . .
    C C41 0.1219(3) 0.61860(15) -0.0698(4) 0.0549(11) Uani d . 1 . .
    H H41 0.1090 0.5933 -0.1236 0.066 Uiso calc R 1 . .
    C C42 0.1721(3) 0.60929(15) 0.0422(4) 0.0496(10) Uani d . 1 . .
    H H42 0.1942 0.5772 0.0608 0.060 Uiso calc R 1 . .
    C C43 0.1612(3) 0.69012(13) 0.0952(3) 0.0386(9) Uani d . 1 . .
    C C44 0.1847(3) 0.72736(13) 0.1834(3) 0.0386(9) Uani d . 1 . .
loop_
    _atom_site_aniso_label
    _atom_site_aniso_U_11
    _atom_site_aniso_U_22
    _atom_site_aniso_U_33
    _atom_site_aniso_U_12
    _atom_site_aniso_U_13
    _atom_site_aniso_U_23
    Cd 0.04016(15) 0.03730(16) 0.03675(18) -0.00085(12) 0.00215(11) -0.00014(13)
    N1 0.0454(17) 0.0433(18) 0.043(2) -0.0004(14) 0.0040(15) 0.0050(15)
    N2 0.0491(18) 0.0400(17) 0.038(2) -0.0047(14) 0.0013(15) 0.0008(15)
    N3 0.0441(17) 0.0397(18) 0.039(2) -0.0014(13) 0.0033(15) -0.0020(16)
    N4 0.0418(16) 0.0407(17) 0.0295(18) 0.0013(13) 0.0030(14) -0.0008(15)
    O1 0.0436(15) 0.0530(16) 0.071(2) 0.0009(12) 0.0142(14) 0.0005(14)
    O2 0.0641(17) 0.0426(16) 0.071(2) 0.0051(13) 0.0099(15) -0.0185(14)
    O3 0.0644(18) 0.0385(15) 0.083(2) -0.0101(12) 0.0099(16) -0.0104(14)
    O4 0.0762(19) 0.0411(16) 0.073(2) 0.0051(13) 0.0205(16) -0.0073(14)
    O5 0.0759(19) 0.0534(17) 0.0372(17) -0.0074(14) -0.0060(14) 0.0017(14)
    O6 0.101(2) 0.0471(17) 0.055(2) -0.0132(15) 0.0091(17) -0.0127(15)
    O7 0.083(2) 0.0428(16) 0.062(2) 0.0002(14) 0.0042(16) 0.0066(14)
    O8 0.092(2) 0.0461(17) 0.067(2) -0.0010(15) -0.0033(17) -0.0163(15)
    O1W 0.106(3) 0.200(5) 0.191(5) 0.021(3) 0.043(3) 0.052(4)
    O2W 0.22(2) 0.158(17) 0.144(19) 0.026(15) -0.026(16) 0.012(14)
    C1 0.042(2) 0.049(2) 0.037(2) 0.0022(18) -0.0025(17) -0.0046(19)
    C2 0.0400(19) 0.037(2) 0.035(2) 0.0011(15) 0.0003(17) 0.0003(17)
    C3 0.050(2) 0.041(2) 0.040(3) -0.0044(16) 0.0013(19) 0.0014(17)
    C4 0.047(2) 0.054(3) 0.058(3) -0.0085(18) 0.012(2) 0.009(2)
    C5 0.049(2) 0.060(3) 0.052(3) 0.0049(19) 0.014(2) 0.001(2)
    C6 0.058(2) 0.040(2) 0.037(2) 0.0063(18) 0.0031(19) -0.0011(18)
    C7 0.042(2) 0.039(2) 0.042(2) -0.0003(16) 0.0018(18) 0.0032(17)
    C11 0.043(2) 0.049(3) 0.044(3) -0.0119(17) 0.0054(18) -0.008(2)
    C12 0.0353(19) 0.043(2) 0.036(2) -0.0043(15) 0.0035(16) 0.0005(17)
    C13 0.048(2) 0.039(2) 0.046(3) -0.0022(17) 0.0075(19) 0.005(2)
    C14 0.057(2) 0.060(3) 0.046(3) -0.005(2) -0.003(2) 0.014(2)
    C15 0.057(2) 0.067(3) 0.036(3) -0.009(2) 0.002(2) -0.005(2)
    C16 0.048(2) 0.045(2) 0.039(3) -0.0036(17) 0.0025(19) -0.005(2)
    C17 0.044(2) 0.037(2) 0.043(3) 0.0012(16) 0.0008(18) 0.0035(18)
    C21 0.053(2) 0.052(2) 0.061(3) 0.0064(19) 0.010(2) 0.006(2)
    C22 0.058(3) 0.065(3) 0.073(3) 0.017(2) 0.017(2) 0.014(2)
    C23 0.045(2) 0.083(3) 0.057(3) 0.010(2) 0.012(2) 0.024(3)
    C24 0.043(2) 0.066(3) 0.038(2) -0.0071(19) -0.0060(19) 0.017(2)
    C25 0.049(2) 0.080(3) 0.049(3) -0.023(2) -0.007(2) 0.020(2)
    C26 0.066(3) 0.059(3) 0.050(3) -0.027(2) -0.008(2) 0.010(2)
    C27 0.063(3) 0.046(2) 0.036(2) -0.0118(19) -0.008(2) 0.0047(19)
    C28 0.087(3) 0.043(2) 0.057(3) -0.012(2) -0.006(3) -0.001(2)
    C29 0.073(3) 0.042(2) 0.070(3) 0.001(2) 0.006(2) -0.007(2)
    C30 0.058(2) 0.046(2) 0.062(3) -0.0027(19) 0.010(2) 0.000(2)
    C31 0.049(2) 0.044(2) 0.032(2) -0.0084(17) -0.0033(18) 0.0103(18)
    C32 0.042(2) 0.054(2) 0.029(2) -0.0024(17) -0.0011(17) 0.0100(18)
    C33 0.055(2) 0.048(2) 0.055(3) -0.0009(19) 0.001(2) -0.010(2)
    C34 0.069(3) 0.045(3) 0.081(4) 0.000(2) 0.005(3) -0.019(3)
    C35 0.054(3) 0.036(2) 0.095(4) 0.0041(18) 0.009(3) 0.001(3)
    C36 0.036(2) 0.043(2) 0.061(3) 0.0022(17) 0.011(2) 0.004(2)
    C37 0.050(2) 0.049(3) 0.078(4) 0.0118(19) 0.011(2) 0.021(3)
    C38 0.051(2) 0.076(3) 0.058(3) 0.010(2) 0.006(2) 0.030(3)
    C39 0.038(2) 0.058(3) 0.041(3) 0.0046(17) 0.0042(18) 0.012(2)
    C40 0.051(2) 0.088(3) 0.039(3) -0.001(2) 0.000(2) 0.002(3)
    C41 0.054(2) 0.070(3) 0.041(3) -0.002(2) 0.003(2) -0.010(2)
    C42 0.047(2) 0.059(3) 0.044(3) 0.0043(19) 0.006(2) -0.002(2)
    C43 0.0302(18) 0.045(2) 0.041(2) 0.0007(15) 0.0055(17) 0.0082(19)
    C44 0.0310(18) 0.043(2) 0.043(3) 0.0016(15) 0.0098(17) 0.0058(19)
_geom_special_details
;
 All s.u.'s (except the s.u. in the dihedral angle between two l.s. planes)
 are estimated using the full covariance matrix. The cell s.u.'s are taken
 into account individually in the estimation of s.u.'s in distances, angles
 and torsion angles; correlations between s.u.'s in cell parameters are only
 used when they are defined by crystal symmetry. An approximate (isotropic)
 treatment of cell s.u.'s is used for estimating s.u.'s involving l.s. planes.
;
loop_
    _geom_bond_atom_site_label_1
    _geom_bond_atom_site_label_2
    _geom_bond_site_symmetry_2
    _geom_bond_distance
    _geom_bond_publ_flag
    Cd O1 . 2.225(2) ?
    Cd O5 . 2.237(3) ?
    Cd N1 . 2.360(3) ?
    Cd N4 . 2.389(3) ?
    Cd N3 . 2.412(3) ?
    Cd N2 . 2.422(3) ?
    N1 C21 . 1.322(4) ?
    N1 C32 . 1.360(4) ?
    N2 C30 . 1.327(4) ?
    N2 C31 . 1.358(4) ?
    N3 C33 . 1.325(4) ?
    N3 C44 . 1.353(4) ?
    N4 C42 . 1.319(4) ?
    N4 C43 . 1.366(4) ?
    O1 C1 . 1.270(4) ?
    O2 C1 . 1.245(4) ?
    O3 C3 . 1.364(4) ?
    O3 H3A . 0.8200 ?
    O4 C6 . 1.380(4) ?
    O4 H4A . 0.8200 ?
    O5 C11 . 1.252(4) ?
    O6 C11 . 1.262(4) ?
    O7 C13 . 1.375(4) ?
    O7 H7A . 0.8200 ?
    O8 C16 . 1.373(4) ?
    O8 H8A . 0.8200 ?
    O1W H1A . 0.9410 ?
    O1W H1B . 0.9244 ?
    O2W H2A . 0.8772 ?
    O2W H2B . 0.8639 ?
    C1 C2 . 1.495(5) ?
    C2 C7 . 1.390(4) ?
    C2 C3 . 1.405(5) ?
    C3 C4 . 1.387(5) ?
    C4 C5 . 1.378(5) ?
    C4 H4 . 0.9300 ?
    C5 C6 . 1.380(5) ?
    C5 H5 . 0.9300 ?
    C6 C7 . 1.377(5) ?
    C7 H7 . 0.9300 ?
    C11 C12 . 1.494(5) ?
    C12 C17 . 1.396(4) ?
    C12 C13 . 1.395(5) ?
    C13 C14 . 1.390(5) ?
    C14 C15 . 1.373(5) ?
    C14 H14 . 0.9300 ?
    C15 C16 . 1.374(5) ?
    C15 H15 . 0.9300 ?
    C16 C17 . 1.379(5) ?
    C17 H17 . 0.9300 ?
    C21 C22 . 1.396(5) ?
    C21 H21 . 0.9300 ?
    C22 C23 . 1.361(5) ?
    C22 H22 . 0.9300 ?
    C23 C24 . 1.397(5) ?
    C23 H23 . 0.9300 ?
    C24 C32 . 1.410(5) ?
    C24 C25 . 1.439(5) ?
    C25 C26 . 1.332(5) ?
    C25 H25 . 0.9300 ?
    C26 C27 . 1.440(5) ?
    C26 H26 . 0.9300 ?
    C27 C28 . 1.402(5) ?
    C27 C31 . 1.405(5) ?
    C28 C29 . 1.364(5) ?
    C28 H28 . 0.9300 ?
    C29 C30 . 1.394(5) ?
    C29 H29 . 0.9300 ?
    C30 H30 . 0.9300 ?
    C31 C32 . 1.450(5) ?
    C33 C34 . 1.394(5) ?
    C33 H33 . 0.9300 ?
    C34 C35 . 1.360(6) ?
    C34 H34 . 0.9300 ?
    C35 C36 . 1.400(5) ?
    C35 H35 . 0.9300 ?
    C36 C44 . 1.404(5) ?
    C36 C37 . 1.434(6) ?
    C37 C38 . 1.339(6) ?
    C37 H37 . 0.9300 ?
    C38 C39 . 1.424(5) ?
    C38 H38 . 0.9300 ?
    C39 C43 . 1.399(5) ?
    C39 C40 . 1.414(5) ?
    C40 C41 . 1.358(5) ?
    C40 H40 . 0.9300 ?
    C41 C42 . 1.383(5) ?
    C41 H41 . 0.9300 ?
    C42 H42 . 0.9300 ?
    C43 C44 . 1.443(5) ?
loop_
    _geom_angle_atom_site_label_1
    _geom_angle_atom_site_label_2
    _geom_angle_atom_site_label_3
    _geom_angle_site_symmetry_1
    _geom_angle_site_symmetry_3
    _geom_angle
    _geom_angle_publ_flag
    O1 Cd O5 . . 101.93(10) ?
    O1 Cd N1 . . 152.57(10) ?
    O5 Cd N1 . . 87.41(10) ?
    O1 Cd N4 . . 92.14(10) ?
    O5 Cd N4 . . 151.96(10) ?
    N1 Cd N4 . . 91.11(10) ?
    O1 Cd N3 . . 113.72(9) ?
    O5 Cd N3 . . 82.76(10) ?
    N1 Cd N3 . . 92.88(9) ?
    N4 Cd N3 . . 69.34(10) ?
    O1 Cd N2 . . 83.18(9) ?
    O5 Cd N2 . . 117.68(10) ?
    N1 Cd N2 . . 69.74(10) ?
    N4 Cd N2 . . 87.76(10) ?
    N3 Cd N2 . . 151.29(10) ?
    C21 N1 C32 . . 118.0(3) ?
    C21 N1 Cd . . 124.1(3) ?
    C32 N1 Cd . . 117.9(2) ?
    C30 N2 C31 . . 117.9(3) ?
    C30 N2 Cd . . 126.2(2) ?
    C31 N2 Cd . . 115.9(2) ?
    C33 N3 C44 . . 118.5(3) ?
    C33 N3 Cd . . 124.9(3) ?
    C44 N3 Cd . . 116.6(2) ?
    C42 N4 C43 . . 117.3(3) ?
    C42 N4 Cd . . 125.3(3) ?
    C43 N4 Cd . . 117.5(2) ?
    C1 O1 Cd . . 122.5(2) ?
    C3 O3 H3A . . 109.5 ?
    C6 O4 H4A . . 109.5 ?
    C11 O5 Cd . . 120.0(2) ?
    C13 O7 H7A . . 109.5 ?
    C16 O8 H8A . . 109.5 ?
    H1A O1W H1B . . 106.5 ?
    H2A O2W H2B . . 106.5 ?
    O2 C1 O1 . . 124.3(3) ?
    O2 C1 C2 . . 119.3(3) ?
    O1 C1 C2 . . 116.3(3) ?
    C7 C2 C3 . . 119.0(3) ?
    C7 C2 C1 . . 121.0(3) ?
    C3 C2 C1 . . 119.9(3) ?
    O3 C3 C4 . . 119.3(3) ?
    O3 C3 C2 . . 121.5(3) ?
    C4 C3 C2 . . 119.2(3) ?
    C5 C4 C3 . . 120.6(3) ?
    C5 C4 H4 . . 119.7 ?
    C3 C4 H4 . . 119.7 ?
    C4 C5 C6 . . 120.6(3) ?
    C4 C5 H5 . . 119.7 ?
    C6 C5 H5 . . 119.7 ?
    C7 C6 C5 . . 119.3(3) ?
    C7 C6 O4 . . 121.9(3) ?
    C5 C6 O4 . . 118.8(3) ?
    C6 C7 C2 . . 121.2(3) ?
    C6 C7 H7 . . 119.4 ?
    C2 C7 H7 . . 119.4 ?
    O5 C11 O6 . . 124.4(4) ?
    O5 C11 C12 . . 117.6(3) ?
    O6 C11 C12 . . 118.0(4) ?
    C17 C12 C13 . . 118.4(3) ?
    C17 C12 C11 . . 120.4(3) ?
    C13 C12 C11 . . 121.2(3) ?
    O7 C13 C14 . . 118.5(4) ?
    O7 C13 C12 . . 121.7(4) ?
    C14 C13 C12 . . 119.8(3) ?
    C15 C14 C13 . . 120.6(4) ?
    C15 C14 H14 . . 119.7 ?
    C13 C14 H14 . . 119.7 ?
    C14 C15 C16 . . 120.3(4) ?
    C14 C15 H15 . . 119.8 ?
    C16 C15 H15 . . 119.8 ?
    C15 C16 O8 . . 117.6(4) ?
    C15 C16 C17 . . 119.7(4) ?
    O8 C16 C17 . . 122.7(4) ?
    C16 C17 C12 . . 121.2(3) ?
    C16 C17 H17 . . 119.4 ?
    C12 C17 H17 . . 119.4 ?
    N1 C21 C22 . . 123.5(4) ?
    N1 C21 H21 . . 118.3 ?
    C22 C21 H21 . . 118.3 ?
    C23 C22 C21 . . 119.0(4) ?
    C23 C22 H22 . . 120.5 ?
    C21 C22 H22 . . 120.5 ?
    C22 C23 C24 . . 119.5(4) ?
    C22 C23 H23 . . 120.2 ?
    C24 C23 H23 . . 120.2 ?
    C23 C24 C32 . . 118.0(4) ?
    C23 C24 C25 . . 123.4(4) ?
    C32 C24 C25 . . 118.6(4) ?
    C26 C25 C24 . . 121.6(4) ?
    C26 C25 H25 . . 119.2 ?
    C24 C25 H25 . . 119.2 ?
    C25 C26 C27 . . 121.7(4) ?
    C25 C26 H26 . . 119.1 ?
    C27 C26 H26 . . 119.1 ?
    C28 C27 C31 . . 117.7(4) ?
    C28 C27 C26 . . 123.5(4) ?
    C31 C27 C26 . . 118.8(4) ?
    C29 C28 C27 . . 119.9(4) ?
    C29 C28 H28 . . 120.1 ?
    C27 C28 H28 . . 120.1 ?
    C28 C29 C30 . . 118.5(4) ?
    C28 C29 H29 . . 120.7 ?
    C30 C29 H29 . . 120.7 ?
    N2 C30 C29 . . 123.7(4) ?
    N2 C30 H30 . . 118.2 ?
    C29 C30 H30 . . 118.2 ?
    N2 C31 C27 . . 122.3(3) ?
    N2 C31 C32 . . 118.1(3) ?
    C27 C31 C32 . . 119.5(3) ?
    N1 C32 C24 . . 122.0(3) ?
    N1 C32 C31 . . 118.3(3) ?
    C24 C32 C31 . . 119.8(3) ?
    N3 C33 C34 . . 122.9(4) ?
    N3 C33 H33 . . 118.5 ?
    C34 C33 H33 . . 118.5 ?
    C35 C34 C33 . . 118.7(4) ?
    C35 C34 H34 . . 120.7 ?
    C33 C34 H34 . . 120.7 ?
    C34 C35 C36 . . 120.4(4) ?
    C34 C35 H35 . . 119.8 ?
    C36 C35 H35 . . 119.8 ?
    C35 C36 C44 . . 117.1(4) ?
    C35 C36 C37 . . 123.1(4) ?
    C44 C36 C37 . . 119.8(4) ?
    C38 C37 C36 . . 120.9(4) ?
    C38 C37 H37 . . 119.6 ?
    C36 C37 H37 . . 119.6 ?
    C37 C38 C39 . . 121.1(4) ?
    C37 C38 H38 . . 119.4 ?
    C39 C38 H38 . . 119.4 ?
    C43 C39 C40 . . 117.2(4) ?
    C43 C39 C38 . . 119.7(4) ?
    C40 C39 C38 . . 123.1(4) ?
    C41 C40 C39 . . 119.7(4) ?
    C41 C40 H40 . . 120.2 ?
    C39 C40 H40 . . 120.2 ?
    C40 C41 C42 . . 118.8(4) ?
    C40 C41 H41 . . 120.6 ?
    C42 C41 H41 . . 120.6 ?
    N4 C42 C41 . . 124.4(4) ?
    N4 C42 H42 . . 117.8 ?
    C41 C42 H42 . . 117.8 ?
    N4 C43 C39 . . 122.6(3) ?
    N4 C43 C44 . . 117.7(3) ?
    C39 C43 C44 . . 119.7(3) ?
    N3 C44 C36 . . 122.4(3) ?
    N3 C44 C43 . . 118.8(3) ?
    C36 C44 C43 . . 118.8(4) ?
loop_
    _geom_hbond_atom_site_label_D
    _geom_hbond_atom_site_label_H
    _geom_hbond_atom_site_label_A
    _geom_hbond_site_symmetry_A
    _geom_hbond_distance_DH
    _geom_hbond_distance_HA
    _geom_hbond_distance_DA
    _geom_hbond_angle_DHA
    _geom_hbond_publ_flag
    O1W H1A O1 . 0.94 2.09 2.974(6) 155 y
    O1W H1B O6 . 0.92 2.03 2.892(6) 155 y
    O2W H2A O2 . 0.88 1.99 2.869(18) 175 y
    O2W H2B O8 1_554 0.86 2.42 3.28(2) 173 y
    O3 H3A O2 . 0.82 1.81 2.540(3) 147 y
    O4 H4A O7 3_666 0.82 2.09 2.877(3) 160 y
    O7 H7A O6 . 0.82 1.82 2.546(3) 147 y
    O8 H8A O3 4_576 0.82 2.10 2.917(4) 171 y
    C23 H23 O1W 1_455 0.93 2.49 3.339(6) 153 y
    C25 H25 O6 3_566 0.93 2.50 3.285(5) 143 y
    C30 H30 O1 . 0.93 2.56 3.155(5) 122 y
    C33 H33 O5 . 0.93 2.50 3.105(5) 123 y
    C38 H38 O2 4_575 0.93 2.36 3.182(5) 147 y
    C42 H42 O4 3_665 0.93 2.58 3.231(5) 127 y
data_global
_journal_date_recd_electronic     2008-05-26
_journal_date_accepted     2008-06-15
_journal_name_full     'Acta Crystallographica, Section E'
_journal_year     2008
_journal_volume     64
_journal_issue      7
_journal_page_first     m937
_journal_page_last     m937
_journal_paper_category     QM
_journal_coeditor_code     RK2092
_publ_contact_author_name     'Prof. Duan-Jun Xu'
_publ_contact_author_address
;
Department of Chemistry
Zhejiang University
Hangzhou, 310027
P.R.China
;
_publ_contact_author_email     xudj@mail.hz.zj.cn
_publ_section_title
;\
Bis(2,5-dihydroxybenzoato-\k<i>O</i>)bis(1,10-phenathroline-\k^2^<i>N</i>,\
<i>N</i>')cadmium(II) 1.25-hydrate
;
loop_
    _publ_author_name
    _publ_author_address
    'Bing-Yu Zhang'
;
Department of Chemistry
Zhejiang University
People's Republic of China
;
    'Jing-Jing Nie'
;
Department of Chemistry
Zhejiang University
People's Republic of China
;
    'Duan-Jun Xu'
;
Department of Chemistry
Zhejiang University
People's Republic of China
;
