# Supplementary material for: Bis(2,5-dihydroxy­benzoato-κO)bis­(1,10-phenathroline-κ2 N,N′)cadmium(II) 1.25-hydrate
Source: Acta Crystallogr Sect E Struct Rep Online. 2008 Jun 19;64(Pt 7):m937. doi: 10.1107/S1600536808018126 (PMC2961672; doi:10.1107/S1600536808018126)
Supplement: Supplementary file 2 [file e-64-0m937-Isup2.hkl]

#
# h,k,l, Fc-squared, Fo-squared, sigma(Fo-squared) and status flag
#
data_I
_shelx_title ' P in P 21/n'
_shelx_refln_list_code          4
_shelx_F_calc_maximum      461.98
_exptl_crystal_F_000      1626.00
_reflns_d_resolution_high  0.8107
 
loop_
 _symmetry_equiv_pos_as_xyz
 'x, y, z'
 '-x+1/2, y+1/2, -z+1/2'
 '-x, -y, -z'
 'x-1/2, -y-1/2, z-1/2'
 
_cell_length_a    10.8992
_cell_length_b    27.2997
_cell_length_c    11.4218
_cell_angle_alpha  90.000
_cell_angle_beta   93.700
_cell_angle_gamma  90.000
 
_shelx_F_squared_multiplier     1.000
 
loop_
 _refln_index_h
 _refln_index_k
 _refln_index_l
 _refln_F_squared_calc
 _refln_F_squared_meas
 _refln_F_squared_sigma
 _refln_observed_status
   2   0   0    65744.06    58310.00   6881.42 o
   4   0   0      108.73       41.99     20.92 o
   6   0   0    13571.92    14404.33    230.37 o
   8   0   0     3159.54     3194.51    110.60 o
  10   0   0     1334.63     1445.83     90.83 o
   1   1   0        0.49       15.87      5.21 o
   2   1   0     1048.98     1089.05     35.19 o
   3   1   0       69.82       57.38     15.23 o
   4   1   0      752.33      715.14     36.05 o
   5   1   0     3639.15     3678.91     72.86 o
   6   1   0       17.03       19.29     11.75 o
   7   1   0     2561.06     2640.37     64.39 o
   8   1   0     1782.81     1851.76     61.97 o
   9   1   0      646.95      645.69     43.24 o
  10   1   0     1559.84     1665.43     73.33 o
  11   1   0     1325.72     1408.77    102.50 o
  12   1   0     1225.72     1390.22    198.88 o
   0   2   0       76.06        0.00      7.52 o
   1   2   0    53275.07    51601.16    855.70 o
   2   2   0     1269.89     1256.90     48.31 o
   3   2   0      422.22      298.21     23.48 o
   4   2   0       15.90       17.46     10.74 o
   5   2   0     7924.54     8077.72    117.77 o
   6   2   0      321.68      398.28     29.44 o
   7   2   0     1088.65     1123.54     46.60 o
   8   2   0      109.51       91.92     19.92 o
   9   2   0      207.08      229.32     35.77 o
  10   2   0       98.13       56.72     32.63 o
  11   2   0       30.03       26.95     33.90 o
  12   2   0       47.36      103.09     92.57 o
   1   3   0    15586.64    16377.66    336.03 o
   2   3   0    22117.56    22618.88    384.88 o
   3   3   0     3047.47     2889.19     73.92 o
   4   3   0     3999.30     3756.64    100.96 o
   5   3   0     2755.54     2623.99     60.07 o
   6   3   0     1486.14     1371.38     50.33 o
   7   3   0     3116.30     3226.16     77.03 o
   8   3   0     1799.01     1891.41     62.79 o
   9   3   0     1616.25     1712.86     67.99 o
  10   3   0      439.67      450.40     46.68 o
  11   3   0     2344.36     2571.58    113.63 o
  12   3   0      720.43      659.88    244.84 o
   0   4   0    43774.49    44272.57   1159.99 o
   1   4   0     2715.54     2506.33     67.13 o
   2   4   0     3825.46     3364.96     89.46 o
   3   4   0      457.62      425.94     36.98 o
   4   4   0     2819.11     2604.26     62.35 o
   5   4   0     3896.43     4172.71     86.38 o
   6   4   0       10.43       20.57     12.96 o
   7   4   0       85.98       87.22     20.79 o
   8   4   0      220.91      242.73     29.97 o
   9   4   0        9.52        0.00     25.01 o
  10   4   0      308.96      237.50     36.70 o
  11   4   0      166.91      112.49     44.55 o
  12   4   0       10.69        0.00     57.63 o
  13   4   0        6.59        0.00     94.07 o
   1   5   0      297.58      295.75     26.76 o
   2   5   0     1504.58     1494.02     58.22 o
   3   5   0       70.48       90.01     20.96 o
   4   5   0     3240.10     3263.52     72.35 o
   5   5   0      775.23      750.27     37.99 o
   6   5   0     5048.71     5038.34     89.13 o
   7   5   0     3105.54     3146.40     80.98 o
   8   5   0     2340.67     2512.86    112.95 o
   9   5   0     1065.77      969.70     56.42 o
  10   5   0     1139.17     1224.02     73.81 o
  11   5   0     1248.46     1266.46     91.81 o
  12   5   0     1021.63     1053.49    156.64 o
  13   5   0      263.44      193.51     84.14 o
   0   6   0      884.12      943.30     88.27 o
   1   6   0    51580.40    48555.02    787.17 o
   2   6   0     1940.52     1900.03     69.27 o
   3   6   0    10765.56    10684.91    153.56 o
   4   6   0     7988.63     8259.47    134.54 o
   5   6   0    10878.52    10680.42    167.49 o
   6   6   0      402.03      490.31     31.38 o
   7   6   0     1153.10     1189.18     52.40 o
   8   6   0       79.37       98.91     24.63 o
   9   6   0      181.89      146.02     39.27 o
  10   6   0       63.33       57.43     27.18 o
  11   6   0      227.51      196.75     47.73 o
  12   6   0       26.73       27.43     47.51 o
  13   6   0       36.73       57.36     74.89 o
   1   7   0      623.59      602.67     40.48 o
   2   7   0     5223.08     4945.36     85.54 o
   3   7   0      967.63      960.34     51.98 o
   4   7   0      919.40      938.46     43.05 o
   5   7   0     8644.76     8377.19    131.92 o
   6   7   0     4853.50     4863.58     83.81 o
   7   7   0     2904.68     2636.20    129.61 o
   8   7   0     1174.76     1230.25     83.32 o
   9   7   0     1366.87     1344.64     79.45 o
  10   7   0     1728.91     1794.73     95.87 o
  11   7   0     1381.86     1551.61    108.51 o
  12   7   0      338.78      406.02     65.96 o
  13   7   0      324.57      327.72     95.44 o
   0   8   0    24257.52    22831.13    486.71 o
   1   8   0      633.54      647.87     44.45 o
   2   8   0    19005.85    17981.14    249.63 o
   3   8   0      840.60      858.49     39.27 o
   4   8   0     8517.67     8181.57    127.50 o
   5   8   0     1495.50     1524.56     70.54 o
   6   8   0     3973.43     3986.29     83.00 o
   7   8   0        2.87       30.82     17.94 o
   8   8   0      485.43      506.43     49.27 o
   9   8   0       82.88       78.10     28.54 o
  10   8   0      130.97       87.51     52.46 o
  11   8   0        0.00        0.00     35.54 o
  12   8   0       83.23       60.22     48.82 o
  13   8   0       17.99       60.78     80.67 o
   1   9   0       23.70       20.35     33.18 o
   2   9   0     1646.46     1701.82     53.70 o
   3   9   0       28.93       10.26     12.18 o
   4   9   0     6448.81     6248.83    115.76 o
   5   9   0     1086.62     1100.53     48.67 o
   6   9   0     1738.85     1750.00     58.41 o
   7   9   0     1806.40     1894.37     73.53 o
   8   9   0     2042.69     1998.52     89.61 o
   9   9   0     1614.06     1616.53     88.07 o
  10   9   0     2017.39     2238.01    134.56 o
  11   9   0      574.61      667.98     71.34 o
  12   9   0      690.94      725.32    116.96 o
   0  10   0     1504.72     1228.22    123.06 o
   1  10   0    33217.29    32098.36    458.02 o
   2  10   0       55.99       56.76     16.45 o
   3  10   0    22968.74    22105.60    266.92 o
   4  10   0      578.66      660.70     41.62 o
   5  10   0     6974.18     6259.50    113.66 o
   6  10   0      347.13      389.39     32.01 o
   7  10   0     1738.86     1791.11     69.87 o
   8  10   0       15.26       33.68     23.59 o
   9  10   0       15.30        1.95     23.06 o
  10  10   0       98.17       76.26     39.56 o
  11  10   0       19.28       40.82     42.48 o
  12  10   0       14.33        0.00     44.89 o
   1  11   0      127.16      194.08     25.05 o
   2  11   0     2689.28     2754.16     68.17 o
   3  11   0     1858.75     1991.36     65.45 o
   4  11   0        7.12        0.00     15.06 o
   5  11   0      450.59      361.01     31.86 o
   6  11   0     3392.70     3437.98     79.88 o
   7  11   0      963.60      923.84     65.30 o
   8  11   0      224.46      205.38     35.39 o
   9  11   0      552.16      309.69     78.01 o
  10  11   0      567.11      576.40     65.17 o
  11  11   0     1147.56     1179.78     96.60 o
  12  11   0      230.89      269.46     59.32 o
   0  12   0    45794.89    46754.69    645.23 o
   1  12   0      115.62       98.27     20.72 o
   2  12   0    16213.33    16646.23    212.71 o
   3  12   0     8304.45     8617.62    159.05 o
   4  12   0     4838.75     4724.36     95.69 o
   5  12   0      407.11      383.52     32.52 o
   6  12   0     6292.58     6214.67    133.26 o
   7  12   0      247.90      231.68     63.02 o
   8  12   0     1357.72     1288.18     79.21 o
   9  12   0        8.78       12.85     28.63 o
  10  12   0       90.57       71.80     50.09 o
  11  12   0       75.34       76.57     40.50 o
  12  12   0       17.24       24.94     50.60 o
   1  13   0     1709.16     1613.14     55.40 o
   2  13   0     1392.43     1489.54     54.89 o
   3  13   0       34.24       59.31     18.02 o
   4  13   0      324.23      306.45     32.03 o
   5  13   0     1663.97     1671.22     83.34 o
   6  13   0      269.66      309.82     33.54 o
   7  13   0      754.67      707.05     62.35 o
   8  13   0     2490.99     2458.69    142.24 o
   9  13   0      828.88      818.09     72.36 o
  10  13   0      643.89      740.40    105.48 o
  11  13   0      374.30      446.42     86.89 o
  12  13   0      402.28      490.47     76.67 o
   0  14   0      203.57      205.14     24.97 o
   1  14   0     4909.73     4719.53     86.23 o
   2  14   0     4661.45     4714.46     99.77 o
   3  14   0     1206.48     1047.83     54.15 o
   4  14   0      127.52      224.70     32.32 o
   5  14   0     1533.30     1526.27     63.00 o
   6  14   0      418.26      337.25     37.37 o
   7  14   0      966.75     1084.70     66.07 o
   8  14   0      557.24      546.31     63.39 o
   9  14   0      162.79      136.56     41.18 o
  10  14   0       59.69      127.98     43.89 o
  11  14   0        2.90        0.00     38.04 o
  12  14   0       55.48       23.05     50.53 o
   1  15   0      425.53      445.52     34.74 o
   2  15   0      119.99      105.39     22.29 o
   3  15   0     4034.61     4427.92    101.90 o
   4  15   0       60.91       52.82     22.56 o
   5  15   0     1495.91     1491.85     69.97 o
   6  15   0      275.04      293.19     37.38 o
   7  15   0     3064.37     2938.63    151.36 o
   8  15   0     1847.59     1913.21     89.72 o
   9  15   0     1469.77     1558.52     96.75 o
  10  15   0      522.78      530.32     66.07 o
  11  15   0      684.59      657.79     83.04 o
  12  15   0      138.20       93.77     51.63 o
   0  16   0    29717.87    31288.91    553.78 o
   1  16   0     2044.28     2158.82     56.26 o
   2  16   0     8488.11     8505.07    151.68 o
   3  16   0     1334.45     1331.79     61.23 o
   4  16   0     2170.03     2077.10     88.58 o
   5  16   0      244.77      205.88     48.40 o
   6  16   0     1480.54     1486.94     84.83 o
   7  16   0      251.33      165.64     34.87 o
   8  16   0     1264.41     1386.71     94.04 o
   9  16   0      289.68      253.26     50.83 o
  10  16   0      332.58      295.76     54.63 o
  11  16   0       23.43        0.00     41.22 o
   1  17   0      641.45      637.16     35.20 o
   2  17   0     3386.32     3545.08     91.71 o
   3  17   0       14.91       14.08     20.59 o
   4  17   0     3062.05     2996.64     97.47 o
   5  17   0      847.74      840.55     67.34 o
   6  17   0      412.02      424.16     55.27 o
   7  17   0      882.39      804.25     68.80 o
   8  17   0     1554.22     1577.19     87.02 o
   9  17   0      214.15      265.87     53.30 o
  10  17   0     1093.07     1348.22    100.71 o
  11  17   0      112.91       78.65     43.99 o
   0  18   0      717.55      844.58     95.60 o
   1  18   0     6804.50     7057.81    115.83 o
   2  18   0     1909.60     1931.28     72.91 o
   3  18   0     7791.28     7335.26    147.52 o
   4  18   0     1419.30     1459.93     86.09 o
   5  18   0     3357.52     3221.34    111.47 o
   6  18   0      236.79      220.44     42.86 o
   7  18   0     1779.82     1840.05    157.66 o
   8  18   0      314.10      239.62     50.07 o
   9  18   0       91.46      153.46     46.86 o
  10  18   0        9.51        0.00     33.87 o
  11  18   0       55.03      131.20     50.50 o
   1  19   0       21.41       72.59     21.16 o
   2  19   0       71.39       97.17     24.84 o
   3  19   0      439.92      496.58     61.00 o
   4  19   0      275.26      270.78     55.21 o
   5  19   0     2699.46     2650.05    106.34 o
   6  19   0     1174.28     1276.39     82.06 o
   7  19   0     1219.00     1394.52    100.19 o
   8  19   0      776.84      849.46     87.77 o
   9  19   0     1195.33     1072.88    116.19 o
  10  19   0      114.99       41.58     83.54 o
  11  19   0      774.24      686.14     87.55 o
   0  20   0     1802.69     2163.65    107.14 o
   1  20   0       45.81       75.55     21.99 o
   2  20   0     1303.08     1220.04     58.90 o
   3  20   0      141.45      129.44     32.60 o
   4  20   0     1723.84     1857.55    126.22 o
   5  20   0      907.23      962.71     71.61 o
   6  20   0      127.27      103.19     38.13 o
   7  20   0       61.25       34.16     33.00 o
   8  20   0       10.77       23.34     36.60 o
   9  20   0       14.73       24.65     54.20 o
  10  20   0      104.42      173.70     72.23 o
   1  21   0        1.78       15.48     20.57 o
   2  21   0        7.45       23.99     22.65 o
   3  21   0      694.00      730.60     74.16 o
   4  21   0     1647.75     1681.88     88.14 o
   5  21   0      401.40      415.48     51.58 o
   6  21   0      443.12      477.35     57.51 o
   7  21   0       34.43       16.56     33.60 o
   8  21   0      922.51     1137.76     99.83 o
   9  21   0      232.39      183.87     58.39 o
  10  21   0      585.15      714.46     89.76 o
   0  22   0      411.16      254.78     66.71 o
   1  22   0     4244.88     4421.02    140.21 o
   2  22   0     1760.69     1844.92    125.25 o
   3  22   0     2476.67     2686.03    127.63 o
   4  22   0     2403.25     2575.13    107.90 o
   5  22   0     1407.70     1403.38     88.01 o
   6  22   0       11.74        0.00     34.93 o
   7  22   0     1056.89     1155.03    119.95 o
   8  22   0       27.03       16.74     43.31 o
   9  22   0       73.83       69.91     49.98 o
  10  22   0        5.88        0.00     47.39 o
   1  23   0      466.76      451.28     54.91 o
   2  23   0       14.14       34.96     24.44 o
   3  23   0        4.77        8.04     26.36 o
   4  23   0     1954.50     2004.75    141.76 o
   5  23   0      546.34      572.57     64.15 o
   6  23   0      435.00      355.03     62.00 o
   7  23   0      771.36      853.90     80.60 o
   8  23   0       31.94        6.32     44.25 o
   9  23   0      369.56      350.49     98.49 o
   0  24   0     1459.98     1405.69    202.96 o
   1  24   0      437.91      528.77     95.24 o
   2  24   0     3952.95     3896.96    115.14 o
   3  24   0     2390.40     2222.53    102.97 o
   4  24   0     2352.08     2434.87    110.24 o
   5  24   0      414.99      416.46     55.46 o
   6  24   0     2248.99     2234.64    114.76 o
   7  24   0      267.49      257.02     60.26 o
   8  24   0      624.10      597.67     85.28 o
   9  24   0        5.81       84.05     54.86 o
   1  25   0      123.41      101.62    126.72 o
   2  25   0     1234.05     1233.05     94.29 o
   3  25   0       76.67       55.30     35.03 o
   4  25   0      890.78      944.50     78.04 o
   5  25   0      428.63      427.95     58.99 o
   6  25   0      857.29      901.76    103.76 o
   7  25   0      205.62      135.61     50.36 o
   8  25   0      434.59      594.89    102.67 o
   0  26   0      255.42      383.15    126.93 o
   1  26   0     1749.78     1847.13    169.18 o
   2  26   0       67.22       57.95     64.92 o
   3  26   0     2896.64     2948.22    140.56 o
   4  26   0      171.46      166.30     45.42 o
   5  26   0      832.92      886.79     79.37 o
   6  26   0      695.63      795.87     87.24 o
   7  26   0      391.32      315.47     56.80 o
   8  26   0       57.13        0.00     47.31 o
   1  27   0       15.98       92.36     75.60 o
   2  27   0       54.32       20.23     62.61 o
   3  27   0       33.35       78.93     46.57 o
   4  27   0       91.45       55.56     37.27 o
   5  27   0      947.65      862.67     79.00 o
   6  27   0      146.90      144.05     46.84 o
   7  27   0     1078.27     1085.90     93.69 o
   8  27   0        2.27       54.95     51.15 o
   0  28   0      142.84      383.37    143.25 o
   1  28   0      139.87      142.25     85.59 o
   2  28   0     1176.01     1246.32    218.32 o
   3  28   0      127.88       82.31     82.40 o
   4  28   0      365.32      415.54     65.59 o
   5  28   0      408.85      255.43     55.00 o
   6  28   0      132.24      111.37     46.62 o
   7  28   0      189.67      209.35     61.53 o
   1  29   0        7.37       58.17     55.25 o
   2  29   0      106.05      119.71     60.95 o
   3  29   0      116.51      132.72     62.32 o
   4  29   0      238.52      233.47     50.70 o
   5  29   0      137.01       96.21     46.90 o
   6  29   0      761.87      572.27    126.42 o
   0  30   0       57.94        0.00     61.42 o
   1  30   0      535.54      540.80    153.78 o
   2  30   0      109.38       96.57    140.89 o
   3  30   0      453.36      574.13    194.58 o
   4  30   0      234.90      174.14     62.52 o
   5  30   0      399.85      305.06     63.46 o
   6  30   0      134.99       80.00     47.71 o
   1  31   0       26.33        0.00     46.26 o
   2  31   0        7.80       27.79     48.95 o
   3  31   0      189.64      115.33     67.76 o
   4  31   0       63.81      136.21     58.02 o
   5  31   0      460.42      408.41     66.81 o
   0  32   0      658.49      608.67    157.86 o
   1  32   0      259.89      251.52     85.94 o
   2  32   0      730.62      706.19    121.87 o
   3  32   0       69.52        0.00     67.22 o
   4  32   0      311.81      317.32     91.75 o
   1  33   0        0.13        0.00     57.99 o
   2  33   0       46.63      124.04    131.98 o
 -11   0   1       81.33      141.61     60.88 o
  -9   0   1        4.86       71.65     31.72 o
  -7   0   1      185.02      118.78     30.31 o
  -5   0   1    32015.84    32733.70    488.27 o
  -3   0   1   213422.41   208784.94   3213.26 o
   1   0   1    13714.74    13997.32    288.17 o
   3   0   1    18517.78    17172.22    379.21 o
   5   0   1     4016.25     4182.84    103.85 o
   7   0   1      138.66      159.58     25.19 o
   9   0   1      414.20      431.57     46.23 o
  11   0   1      265.40      102.02    106.74 o
 -12   1   1      736.21      696.17     75.08 o
 -11   1   1      705.76      669.55     60.54 o
 -10   1   1     1114.45     1088.21     74.43 o
  -9   1   1        6.93       30.18     21.11 o
  -8   1   1     2102.98     2233.60     76.53 o
  -7   1   1     2419.72     2522.48     65.67 o
  -6   1   1     2282.85     2234.38     56.13 o
  -5   1   1       48.90       25.55     13.21 o
  -4   1   1     4620.96     4846.33     82.46 o
  -3   1   1    91259.89    90945.09   1167.17 o
  -2   1   1      661.65      833.27     40.79 o
  -1   1   1     5983.10     6552.08    242.80 o
   0   1   1     6505.46     6250.74    181.05 o
   1   1   1     1716.70     1563.97     31.85 o
   2   1   1    14639.35    12766.92    360.80 o
   3   1   1     5743.56     5207.31    261.78 o
   4   1   1     5821.21     5334.42     91.04 o
   5   1   1    11435.36    11097.75    139.33 o
   6   1   1     3035.14     3120.46     61.61 o
   7   1   1     2877.69     2897.09     59.01 o
   8   1   1     2248.08     2271.64     55.92 o
   9   1   1     4657.56     4623.11    100.88 o
  10   1   1      611.58      657.65     68.27 o
  11   1   1     1856.46     1852.51    129.93 o
 -13   2   1       28.43        0.00     98.15 o
 -12   2   1       51.43       67.12     46.04 o
 -11   2   1       50.07        6.58     43.64 o
 -10   2   1     1880.12     1985.18     93.69 o
  -9   2   1       73.28       63.44     22.42 o
  -8   2   1     1548.84     1578.66     71.72 o
  -7   2   1       22.80       25.15     17.60 o
  -6   2   1     1851.01     1839.01     62.11 o
  -5   2   1     1430.73     1639.97     53.01 o
  -4   2   1   119093.35   119931.86   1305.10 o
  -3   2   1     7987.73     7937.33    147.83 o
  -2   2   1    69668.11    67957.73   1069.17 o
  -1   2   1     8830.02     9445.83    167.15 o
   0   2   1    59457.05    57316.68    896.51 o
   1   2   1      414.55      742.49     36.88 o
   2   2   1     1205.65     1139.92     36.01 o
   3   2   1        0.20       38.66     10.42 o
   4   2   1     3305.63     3203.75     61.62 o
   5   2   1        0.21        6.84      9.80 o
   6   2   1     1288.92     1392.30     40.62 o
   7   2   1      117.23      122.60     18.09 o
   8   2   1      108.45       85.97     18.13 o
   9   2   1        0.88        0.00     17.03 o
  10   2   1        0.45       41.77     29.79 o
  11   2   1      584.86      631.54    111.29 o
 -13   3   1      224.01      197.74     60.23 o
 -12   3   1      366.73      386.03     62.17 o
 -11   3   1     1129.40     1196.73     98.24 o
 -10   3   1      432.82      480.08     53.95 o
  -9   3   1       92.32       74.90     24.41 o
  -8   3   1      895.02      953.80     47.82 o
  -7   3   1      307.83      304.60     28.08 o
  -6   3   1     1846.94     1866.59     56.74 o
  -5   3   1     5413.07     5290.30     94.36 o
  -4   3   1     1052.49     1173.70     58.31 o
  -3   3   1     8827.10     9054.56    131.53 o
  -2   3   1    10296.97     9985.77    191.00 o
  -1   3   1     8212.50     8377.34    155.07 o
   0   3   1     1081.13      905.65     28.63 o
   1   3   1    15605.72    15952.16    357.49 o
   2   3   1     6222.16     5863.56    106.71 o
   3   3   1     1543.82     1460.44     70.94 o
   4   3   1     9347.59     9159.02    118.03 o
   5   3   1     1854.84     1864.49     46.93 o
   6   3   1     1397.35     1252.77     43.36 o
   7   3   1     1541.74     1471.30     47.94 o
   8   3   1     5691.29     6004.32    101.62 o
   9   3   1     1556.93     1712.69     91.93 o
  10   3   1      742.99      727.74     62.44 o
  11   3   1     1521.18     1436.09    102.15 o
  12   3   1      380.18      399.98     93.78 o
 -13   4   1        3.81        2.48     44.36 o
 -12   4   1       12.24        0.00     39.88 o
 -11   4   1      412.56      450.09     67.48 o
 -10   4   1       43.84       31.39     32.59 o
  -9   4   1      511.17      582.13     44.10 o
  -8   4   1      124.18      128.11     23.68 o
  -7   4   1     1630.20     1780.59     62.36 o
  -6   4   1     1808.71     1899.42     58.82 o
  -5   4   1    18614.57    18547.15    204.57 o
  -4   4   1     3636.07     3976.32     81.60 o
  -3   4   1    46630.12    44840.30    559.70 o
  -2   4   1      901.59      707.04     40.25 o
  -1   4   1     1156.27     1207.68     43.52 o
   0   4   1      254.88      163.19     15.78 o
   1   4   1     1501.68     1437.04     87.84 o
   2   4   1        5.39        6.90     13.96 o
   3   4   1      237.36      275.58     20.17 o
   4   4   1     3912.11     4014.81     73.18 o
   5   4   1     2161.39     2240.70     72.10 o
   6   4   1        0.03        4.30     12.50 o
   7   4   1      756.36      830.18     56.62 o
   8   4   1        3.76       16.35     19.53 o
   9   4   1      409.03      363.19     69.68 o
  10   4   1       12.35       10.84     26.58 o
  11   4   1      521.85      490.00     69.10 o
  12   4   1       38.93       51.18     53.18 o
 -13   5   1      246.10      216.94     63.70 o
 -12   5   1      226.65      214.10     56.41 o
 -11   5   1      518.19      528.48     72.21 o
 -10   5   1     1082.04     1233.78     92.37 o
  -9   5   1     2823.41     3218.77    100.46 o
  -8   5   1      215.27      259.74     42.17 o
  -7   5   1     2197.65     2197.42     67.97 o
  -6   5   1      418.92      441.14     35.33 o
  -5   5   1      924.49      986.16     38.72 o
  -4   5   1     1956.65     2228.34     77.42 o
  -3   5   1      205.15      172.71     23.49 o
  -2   5   1     5946.27     5832.62    133.92 o
  -1   5   1      136.08       87.82     14.95 o
   0   5   1     5101.70     5183.88    107.49 o
   1   5   1     7438.04     7816.82    196.08 o
   2   5   1     6119.38     5678.82    134.32 o
   3   5   1     2470.74     2388.36     63.42 o
   4   5   1     6426.01     6316.74    108.79 o
   5   5   1     5708.80     5550.87     97.97 o
   6   5   1     7608.30     7535.47    113.62 o
   7   5   1     4412.24     4475.33    113.03 o
   8   5   1     1871.03     1846.90     68.54 o
   9   5   1     3091.81     3128.54     99.76 o
  10   5   1     1329.32     1435.01     77.88 o
  11   5   1      815.24      982.17     90.64 o
  12   5   1      526.03      637.65    176.87 o
  13   5   1      204.61      202.96    111.90 o
 -13   6   1        6.39       42.89     50.79 o
 -12   6   1       37.19       36.46     46.20 o
 -11   6   1        7.08        0.00     37.71 o
 -10   6   1     1841.14     1767.57     94.93 o
  -9   6   1      285.73      331.16     45.54 o
  -8   6   1     1550.36     1702.48     94.98 o
  -7   6   1      165.32      138.69     24.22 o
  -6   6   1     6356.51     6145.71    110.20 o
  -5   6   1     1497.02     1584.08     47.41 o
  -4   6   1    13806.93    13404.86    211.14 o
  -3   6   1       29.65       33.16     14.44 o
  -2   6   1    28801.65    27503.67    474.36 o
  -1   6   1      142.66       90.81     29.79 o
   0   6   1    40724.00    39183.52    634.96 o
   1   6   1      669.97      646.27     55.73 o
   2   6   1      269.57      254.55     22.64 o
   3   6   1      567.57      653.39     32.81 o
   4   6   1     1172.49     1066.83     39.13 o
   5   6   1     3272.83     3396.72     73.31 o
   6   6   1      509.43      510.79     31.66 o
   7   6   1        0.11       19.33     15.73 o
   8   6   1       50.16       63.48     25.14 o
   9   6   1      390.23      391.11     45.98 o
  10   6   1       58.35       52.18     28.36 o
  11   6   1        3.09       39.04     38.17 o
  12   6   1      198.00      220.49     85.17 o
  13   6   1        0.36       16.51     73.59 o
 -13   7   1      246.88      352.94    100.16 o
 -12   7   1      784.13      864.16     89.87 o
 -11   7   1      545.80      501.16     64.70 o
 -10   7   1     1512.02     1619.11     93.30 o
  -9   7   1     1201.70     1272.40     78.15 o
  -8   7   1     1470.39     1422.48     77.07 o
  -7   7   1      982.73      970.56     53.09 o
  -6   7   1     1929.11     1971.54     62.22 o
  -5   7   1      450.62      500.50     30.46 o
  -4   7   1     3062.24     3065.08     73.47 o
  -3   7   1     1787.10     1739.47     55.89 o
  -2   7   1      402.15      425.42     29.33 o
  -1   7   1      873.60      800.44     37.54 o
   0   7   1     1466.02     1521.71     53.84 o
   1   7   1       89.53      105.26     39.09 o
   2   7   1    10172.91     9533.88    152.70 o
   3   7   1     2533.15     2380.47     65.56 o
   4   7   1     5982.13     5863.93     98.58 o
   5   7   1     5703.85     5670.35    123.08 o
   6   7   1     1993.49     1991.48     58.22 o
   7   7   1     2937.33     2929.36     73.04 o
   8   7   1     5353.29     5591.69    122.18 o
   9   7   1     1598.23     1690.35     86.79 o
  10   7   1     1716.18     1742.65     93.75 o
  11   7   1     1050.43     1118.71     98.81 o
  12   7   1      397.51      419.97     79.56 o
  13   7   1       68.13       29.65     75.74 o
 -13   8   1       46.91        0.00     48.25 o
 -12   8   1        0.16       38.78     43.10 o
 -11   8   1      351.81      326.02     57.92 o
 -10   8   1      150.13      149.80     40.28 o
  -9   8   1      563.59      696.28     62.51 o
  -8   8   1      944.17      915.09     65.19 o
  -7   8   1     5709.01     5575.02    111.76 o
  -6   8   1        7.04       14.48     15.37 o
  -5   8   1    26314.25    26504.10    312.00 o
  -4   8   1      248.27      215.85     25.17 o
  -3   8   1    15102.99    14376.40    250.68 o
  -2   8   1      808.00      877.57     39.66 o
  -1   8   1    13492.48    13286.90    219.09 o
   0   8   1       96.75       53.29     17.50 o
   1   8   1    18292.45    16910.41    311.60 o
   2   8   1      350.86      370.86     31.93 o
   3   8   1     3754.37     3591.44     77.40 o
   4   8   1      122.04      105.28     22.50 o
   5   8   1     1863.39     1937.65     89.34 o
   6   8   1       12.42       26.55     15.70 o
   7   8   1       10.17        9.65     17.32 o
   8   8   1       26.89       59.37     23.37 o
   9   8   1      309.53      337.20     44.90 o
  10   8   1      249.04      166.04     40.68 o
  11   8   1       83.31       98.22     45.30 o
  12   8   1        3.59        0.00     51.51 o
 -12   9   1      338.28      248.43     72.45 o
 -11   9   1      693.46      684.66     77.99 o
 -10   9   1      880.26      798.37     65.72 o
  -9   9   1      548.59      582.94     57.60 o
  -8   9   1      126.43       73.31     35.80 o
  -7   9   1     1436.93     1472.68     69.39 o
  -6   9   1      170.33      146.84     24.05 o
  -5   9   1     1143.92     1228.98     50.57 o
  -4   9   1      732.39      877.14     44.34 o
  -3   9   1      351.44      327.15     27.50 o
  -2   9   1      829.13      918.17     61.41 o
  -1   9   1      603.56      652.69     38.99 o
   0   9   1      449.84      451.71     91.49 o
   1   9   1     6036.78     5741.16    130.38 o
   2   9   1     6759.84     6630.27    136.70 o
   3   9   1     8442.71     7986.12    162.37 o
   4   9   1     2494.66     2612.18     69.36 o
   5   9   1     4656.70     4485.97     90.65 o
   6   9   1     4408.24     4517.49     88.88 o
   7   9   1     4927.81     4935.22    107.33 o
   8   9   1      580.67      702.72     64.52 o
   9   9   1     1320.60     1444.93     87.46 o
  10   9   1     2156.45     2196.41    106.43 o
  11   9   1     1197.38     1225.79     90.61 o
  12   9   1      563.49      556.21     94.17 o
 -12  10   1       27.34        0.00     41.23 o
 -11  10   1        1.59        0.00     37.10 o
 -10  10   1      624.78      611.63     58.70 o
  -9  10   1       12.27        0.00     29.01 o
  -8  10   1     1260.24     1323.62     77.45 o
  -7  10   1     1654.05     1828.07    115.37 o
  -6  10   1     7162.95     6965.81    150.56 o
  -5  10   1        8.47       13.23     14.98 o
  -4  10   1    11499.74    11097.85    175.28 o
  -3  10   1     5555.49     5545.13     98.41 o
  -2  10   1    21935.83    21314.36    271.47 o
  -1  10   1      309.64      267.38     29.04 o
   0  10   1    24474.36    23917.78    519.65 o
   1  10   1      839.79      978.66     41.44 o
   2  10   1    23756.26    23749.76    365.20 o
   3  10   1     3227.49     3104.52     75.06 o
   4  10   1     1193.19     1137.04     50.84 o
   5  10   1      950.13     1037.86     45.21 o
   6  10   1      971.44      973.13     45.94 o
   7  10   1       27.70       25.08     21.00 o
   8  10   1        2.25       13.61     25.02 o
   9  10   1      329.98      279.48     70.44 o
  10  10   1      875.56      900.67     74.89 o
  11  10   1       86.48       74.01     44.57 o
  12  10   1      202.75      242.24     84.48 o
 -12  11   1      441.68      411.17     70.33 o
 -11  11   1      319.71      326.82     71.84 o
 -10  11   1      806.10      879.14     70.11 o
  -9  11   1      829.44      962.20     68.65 o
  -8  11   1      173.45      174.19     44.07 o
  -7  11   1      199.40      188.15     31.75 o
  -6  11   1      154.81      165.05     28.52 o
  -5  11   1       25.28       52.02     17.48 o
  -4  11   1       69.04       78.95     20.29 o
  -3  11   1      892.72      929.69     41.35 o
  -2  11   1     1471.85     1591.46     51.75 o
  -1  11   1      648.66      715.46     39.93 o
   0  11   1    11418.69    11269.91    226.94 o
   1  11   1      576.90      604.96     41.48 o
   2  11   1       44.53       69.68     27.29 o
   3  11   1      208.72      183.80     27.81 o
   4  11   1     2261.14     1989.89     73.80 o
   5  11   1     6569.80     6748.71    156.72 o
   6  11   1     2946.43     2954.50     97.57 o
   7  11   1     2832.05     2679.83     88.29 o
   8  11   1     1896.10     2056.77     94.22 o
   9  11   1       64.26       49.07     32.98 o
  10  11   1      569.87      622.77     66.38 o
  11  11   1      746.31      822.35    115.40 o
  12  11   1      754.28      675.85    106.16 o
 -12  12   1        1.12       53.59     49.79 o
 -11  12   1      275.34      226.94     55.01 o
 -10  12   1       94.22       71.76     37.57 o
  -9  12   1      674.43      669.76     60.49 o
  -8  12   1      351.67      289.02     40.10 o
  -7  12   1     1694.82     1674.48     88.48 o
  -6  12   1      321.80      312.30     32.94 o
  -5  12   1     7409.44     7095.77    128.73 o
  -4  12   1      742.14      825.42     38.43 o
  -3  12   1    21410.29    21475.47    264.19 o
  -2  12   1     3927.33     3991.40     79.33 o
  -1  12   1    20710.63    19720.71    256.36 o
   0  12   1      786.36      811.59     46.99 o
   1  12   1    14891.45    14792.12    205.72 o
   2  12   1      472.80      469.74     37.09 o
   3  12   1     6831.27     6485.70    183.69 o
   4  12   1      986.37     1199.43     67.76 o
   5  12   1     1722.72     1586.83     65.35 o
   6  12   1        4.18       17.44     19.27 o
   7  12   1     1613.93     1704.28     89.08 o
   8  12   1      444.66      464.09     52.19 o
   9  12   1       66.51       34.91     32.97 o
  10  12   1       23.82        0.00     35.99 o
  11  12   1      187.49      208.80     52.20 o
  12  12   1       15.92       21.09     52.46 o
 -12  13   1      100.56      122.12     52.61 o
 -11  13   1       86.25       85.20     47.10 o
 -10  13   1      309.66      315.62     52.05 o
  -9  13   1      214.32      144.78     37.97 o
  -8  13   1      706.08      718.98     59.80 o
  -7  13   1      476.66      439.56     59.63 o
  -6  13   1      195.54      193.87     28.94 o
  -5  13   1       99.36       81.93     20.71 o
  -4  13   1       94.23       84.78     18.07 o
  -3  13   1       84.80       96.69     17.40 o
  -2  13   1     1618.45     1786.17     51.65 o
  -1  13   1    13245.54    14241.15    181.94 o
   0  13   1     1752.92     2045.46     63.64 o
   1  13   1      486.50      396.60     29.36 o
   2  13   1      318.11      467.73     34.61 o
   3  13   1     7475.76     7244.74    132.93 o
   4  13   1     4290.95     4133.46    108.40 o
   5  13   1     3192.10     2995.27     94.49 o
   6  13   1     6160.81     6118.22    123.40 o
   7  13   1      463.85      572.71     49.59 o
   8  13   1      108.40      102.57     38.44 o
   9  13   1     2135.82     2037.80    103.85 o
  10  13   1      160.56      115.39     42.37 o
  11  13   1     1181.77     1140.37    107.65 o
  12  13   1        2.25        0.00     47.72 o
 -12  14   1      175.96      103.11     54.06 o
 -11  14   1        0.06       24.03     40.18 o
 -10  14   1     1355.66     1319.25    117.47 o
  -9  14   1        0.38       17.57     33.04 o
  -8  14   1     1492.95     1502.06     80.80 o
  -7  14   1      114.14      147.23     30.08 o
  -6  14   1     3125.75     3196.72     94.20 o
  -5  14   1      141.79       86.64     21.70 o
  -4  14   1    13783.52    13315.42    194.42 o
  -3  14   1     2886.33     2965.57     80.70 o
  -2  14   1     8952.64     8970.42    135.23 o
  -1  14   1      987.42     1083.05     69.40 o
   0  14   1     7843.07     7987.37    112.92 o
   1  14   1       33.44       24.82     14.07 o
   2  14   1     6719.95     6222.71    119.15 o
   3  14   1      161.63      190.42     25.94 o
   4  14   1     5709.06     5800.43    139.67 o
   5  14   1      256.06      262.86     33.21 o
   6  14   1     1554.91     1526.51     77.62 o
   7  14   1      163.02      123.88     31.09 o
   8  14   1       12.32       39.85     31.45 o
   9  14   1        2.09        0.00     34.77 o
  10  14   1       32.94       47.94     54.61 o
  11  14   1        4.06       21.19     40.47 o
  12  14   1       58.26      136.90     61.78 o
 -12  15   1      358.16      428.25    101.90 o
 -11  15   1      301.89      307.89     63.86 o
 -10  15   1      861.55      836.01     71.27 o
  -9  15   1      145.22      174.89     41.08 o
  -8  15   1     1951.54     1884.83     90.45 o
  -7  15   1      150.07       65.70     28.73 o
  -6  15   1     1113.95     1183.93     80.92 o
  -5  15   1      467.02      480.43     40.69 o
  -4  15   1     1086.35     1053.42     72.31 o
  -3  15   1      797.88      805.92     42.03 o
  -2  15   1      287.21      267.73     26.58 o
  -1  15   1      853.85      914.73     46.82 o
   0  15   1       47.24       46.36     17.57 o
   1  15   1     1268.89     1287.01     52.15 o
   2  15   1      406.70      370.14     30.26 o
   3  15   1     4222.25     4340.20    101.57 o
   4  15   1     5822.96     5641.32    128.58 o
   5  15   1     3574.14     3627.90    124.16 o
   6  15   1     2631.29     2819.29    115.50 o
   7  15   1      176.61      197.41     37.75 o
   8  15   1     4559.31     4566.46    184.75 o
   9  15   1     1127.56     1140.03     85.91 o
  10  15   1      462.89      511.53     66.54 o
  11  15   1      371.30      344.17     57.61 o
 -11  16   1      172.22      128.07     52.06 o
 -10  16   1        3.06        0.00     31.48 o
  -9  16   1      194.26      193.91     45.25 o
  -8  16   1      366.11      349.17     48.74 o
  -7  16   1      996.17     1031.05     67.80 o
  -6  16   1      792.21      813.72     58.21 o
  -5  16   1     5803.42     5885.95    131.26 o
  -4  16   1      936.07      820.16     57.82 o
  -3  16   1    13303.93    13678.96    214.67 o
  -2  16   1     3114.33     3189.50     76.64 o
  -1  16   1      678.24      582.57     36.04 o
   0  16   1        4.42       15.03     12.11 o
   1  16   1     1341.06     1290.02     52.31 o
   2  16   1      165.62      153.09     23.14 o
   3  16   1     5352.40     5431.94    118.92 o
   4  16   1      327.75      261.29     33.89 o
   5  16   1      448.24      295.18     79.76 o
   6  16   1        7.60       20.03     23.87 o
   7  16   1       18.70       38.10     36.68 o
   8  16   1        0.00       15.76     38.93 o
   9  16   1      268.18      224.34     52.91 o
  10  16   1       10.61        5.13     39.50 o
  11  16   1      297.07      327.30     67.16 o
 -11  17   1      312.41      367.11     68.48 o
 -10  17   1      638.27      683.92     68.81 o
  -9  17   1      903.07      699.85     65.08 o
  -8  17   1      614.37      593.58     58.86 o
  -7  17   1     3042.27     2973.96    108.66 o
  -6  17   1       28.58        0.00     20.83 o
  -5  17   1     1524.47     1474.99    100.45 o
  -4  17   1      391.59      366.44     47.66 o
  -3  17   1      110.67       73.10     24.35 o
  -2  17   1      160.73      168.46     27.05 o
  -1  17   1     1431.75     1622.48     59.31 o
   0  17   1       57.64       60.78     17.41 o
   1  17   1     1296.04     1370.90     60.51 o
   2  17   1      597.08      557.79     38.59 o
   3  17   1     1779.68     1629.36     84.60 o
   4  17   1     3148.10     3211.01     94.22 o
   5  17   1     3245.13     3390.60    122.19 o
   6  17   1     1230.30     1238.24     87.94 o
   7  17   1     4786.19     4724.56    203.91 o
   8  17   1     1683.44     1693.30    130.52 o
   9  17   1     2247.75     2320.36    185.63 o
  10  17   1      405.09      286.92     64.91 o
  11  17   1      435.58      365.62    121.33 o
 -11  18   1       18.43       14.36     46.27 o
 -10  18   1      550.93      493.99    103.48 o
  -9  18   1       41.43       20.65     34.74 o
  -8  18   1     2080.53     2200.86    112.84 o
  -7  18   1      522.39      632.43     60.33 o
  -6  18   1     1127.98     1173.03     96.63 o
  -5  18   1       49.48       61.22     28.91 o
  -4  18   1     4388.52     4246.35    119.23 o
  -3  18   1      313.04      296.35     60.01 o
  -2  18   1     5378.09     5605.79    135.40 o
  -1  18   1      380.27      353.50     32.86 o
   0  18   1     6724.03     6919.46    113.08 o
   1  18   1      136.12      128.46     25.94 o
   2  18   1     2504.18     2739.57    123.92 o
   3  18   1       30.35       42.67     21.84 o
   4  18   1      898.03      953.20     65.15 o
   5  18   1       18.82       50.74     27.70 o
   6  18   1      211.21      163.13     47.04 o
   7  18   1       36.92        0.00     30.46 o
   8  18   1       77.30      139.13     45.50 o
   9  18   1       42.91        0.00     48.98 o
  10  18   1      297.42      264.26     74.31 o
  11  18   1       13.35       76.24     68.51 o
 -11  19   1      213.93      151.63     70.83 o
 -10  19   1      340.17      267.44     55.28 o
  -9  19   1      581.24      560.38     74.78 o
  -8  19   1      676.73      590.51     61.97 o
  -7  19   1      322.54      291.01     50.74 o
  -6  19   1       34.47       40.88     33.73 o
  -5  19   1     1749.13     1639.02     86.43 o
  -4  19   1      675.19      574.30     53.03 o
  -3  19   1     1555.25     1542.10    100.09 o
  -2  19   1      133.46      133.59     31.54 o
  -1  19   1       11.74        8.62     17.34 o
   0  19   1     1612.75     1758.74     74.23 o
   1  19   1      278.40      277.42     33.69 o
   2  19   1     2773.31     2653.40     78.94 o
   3  19   1      146.20      107.11     26.56 o
   4  19   1     2893.72     2984.86    105.46 o
   5  19   1       50.96       52.20     28.68 o
   6  19   1     1390.46     1364.11     96.39 o
   7  19   1       54.14       99.20     40.92 o
   8  19   1     2847.29     2792.24    141.47 o
   9  19   1      591.02      527.08     74.41 o
  10  19   1      468.11      340.54     68.13 o
 -10  20   1        1.75        0.00     38.30 o
  -9  20   1      346.65      256.82     54.25 o
  -8  20   1      168.02      100.75     42.01 o
  -7  20   1     1326.73     1535.72    107.69 o
  -6  20   1     1072.98     1073.27     77.55 o
  -5  20   1     2030.69     2200.54     99.24 o
  -4  20   1      862.35      954.22     67.92 o
  -3  20   1     5544.48     5561.28    170.10 o
  -2  20   1      909.09      936.58     71.17 o
  -1  20   1     4909.38     4886.97    109.78 o
   0  20   1     1817.79     1954.43     69.12 o
   1  20   1     3052.35     3243.80     96.24 o
   2  20   1       88.48       90.18     26.07 o
   3  20   1      468.58      440.44     48.83 o
   4  20   1      515.94      415.62     48.89 o
   5  20   1      224.77      203.78     54.16 o
   6  20   1      556.66      606.04     62.95 o
   7  20   1     1373.57     1273.23    101.26 o
   8  20   1        5.07       24.45     42.24 o
   9  20   1      174.61      169.31     58.92 o
  10  20   1       88.27      114.83     54.26 o
 -10  21   1       52.26       80.24     53.92 o
  -9  21   1      800.75      904.19     97.09 o
  -8  21   1      133.17      242.82     58.35 o
  -7  21   1      109.35       55.73     38.86 o
  -6  21   1       19.09        0.00     31.24 o
  -5  21   1        0.40        0.00     25.60 o
  -4  21   1       29.11       29.98     28.45 o
  -3  21   1      622.81      651.58     57.69 o
  -2  21   1      417.93      419.77     42.84 o
  -1  21   1      339.60      342.07     36.57 o
   0  21   1      253.26      280.98     39.49 o
   1  21   1     2287.08     2662.03    139.03 o
   2  21   1     1013.70     1133.15     64.08 o
   3  21   1      133.35      136.63     36.06 o
   4  21   1     2283.75     2171.64     98.14 o
   5  21   1     1233.27     1205.55     80.98 o
   6  21   1      381.53      372.22     54.18 o
   7  21   1     2910.53     3082.35    146.65 o
   8  21   1       87.91       80.69     45.43 o
   9  21   1     1261.65     1529.95    121.84 o
  10  21   1      228.63      164.32     63.51 o
 -10  22   1      121.05      113.25     71.52 o
  -9  22   1       25.40       17.37     38.30 o
  -8  22   1      933.83     1112.60     91.94 o
  -7  22   1      217.65       86.44     67.49 o
  -6  22   1     1711.46     1767.37     99.60 o
  -5  22   1       22.02        3.94     27.97 o
  -4  22   1     1961.74     2194.51    117.99 o
  -3  22   1      204.46      184.58     38.85 o
  -2  22   1     1174.68     1157.29     71.68 o
  -1  22   1      707.66      743.92     61.40 o
   0  22   1     2580.18     2901.01    113.93 o
   1  22   1     1190.08     1285.06     76.02 o
   2  22   1     4253.84     4377.18    145.10 o
   3  22   1      485.78      490.37     52.66 o
   4  22   1      889.85      950.18     72.25 o
   5  22   1      679.10      659.59     64.42 o
   6  22   1      253.05      213.05     47.02 o
   7  22   1       65.14      115.50     49.01 o
   8  22   1       16.89        7.20     43.11 o
   9  22   1       85.58       94.43     50.40 o
  10  22   1      172.36      133.55     58.08 o
  -9  23   1        4.03        0.00     36.50 o
  -8  23   1      206.62      160.93     47.64 o
  -7  23   1      221.91      233.52     48.79 o
  -6  23   1      167.28      162.54     44.24 o
  -5  23   1      117.03      119.18     39.87 o
  -4  23   1      378.51      446.79     53.60 o
  -3  23   1        0.74       44.53     29.70 o
  -2  23   1       83.01       82.25     34.64 o
  -1  23   1     1070.41     1079.65    145.29 o
   0  23   1      496.51      638.53    150.05 o
   1  23   1      920.23      936.88     68.17 o
   2  23   1     3560.18     3434.42    136.03 o
   3  23   1     1198.46     1219.96     80.28 o
   4  23   1     1047.14      924.47     73.39 o
   5  23   1      136.79      148.04     44.08 o
   6  23   1      302.58      331.17     54.78 o
   7  23   1       21.90       41.04     41.78 o
   8  23   1      989.56     1172.19    106.90 o
   9  23   1       76.69       11.42     51.34 o
  -9  24   1      889.28      645.32     87.46 o
  -8  24   1       53.43       55.70     41.64 o
  -7  24   1     2519.85     2731.96    156.04 o
  -6  24   1      285.60      280.23     52.97 o
  -5  24   1     1754.13     1717.94     99.77 o
  -4  24   1      837.82      697.12     66.50 o
  -3  24   1     3452.86     3429.11    120.73 o
  -2  24   1      371.49      494.89     69.78 o
  -1  24   1     4415.77     4665.51    227.68 o
   0  24   1      397.89      459.89    142.39 o
   1  24   1     1748.17     1812.96    116.76 o
   2  24   1      534.80      622.28     68.65 o
   3  24   1     3428.45     3560.77    141.21 o
   4  24   1     1514.29     1572.37     95.36 o
   5  24   1     1226.79     1008.19     80.62 o
   6  24   1        4.11        0.00     36.92 o
   7  24   1      690.40      775.09    129.36 o
   8  24   1        7.83       27.21     46.42 o
   9  24   1       10.74        4.13     44.74 o
  -9  25   1      345.00      334.31     75.01 o
  -8  25   1      161.09      128.02     47.13 o
  -7  25   1      430.06      416.24     90.55 o
  -6  25   1      123.11       77.53     42.07 o
  -5  25   1      399.94      316.89     52.22 o
  -4  25   1        4.34       50.95     34.14 o
  -3  25   1      198.74      151.68     38.82 o
  -2  25   1       89.73       73.91     46.12 o
  -1  25   1      149.67       66.01    124.35 o
   0  25   1       33.23        0.00     51.78 o
   1  25   1      505.57      627.91     88.77 o
   2  25   1      987.27      940.39     85.66 o
   3  25   1     3833.53     3609.63    148.54 o
   4  25   1      120.97      125.91     42.17 o
   5  25   1     1665.79     1806.50    105.04 o
   6  25   1       29.12       43.62     43.41 o
   7  25   1      409.02      449.36     74.23 o
   8  25   1        2.70        1.62     45.96 o
  -8  26   1      364.96      428.23     66.49 o
  -7  26   1      628.10      500.25     81.27 o
  -6  26   1      712.31      676.42     71.53 o
  -5  26   1      192.55      132.91     50.83 o
  -4  26   1      475.57      609.40     66.26 o
  -3  26   1      117.68      111.28     50.03 o
  -2  26   1     2572.23     2829.87    202.93 o
  -1  26   1       63.63       71.55     74.63 o
   0  26   1      691.95      789.93    152.60 o
   1  26   1      725.87      864.18    124.30 o
   2  26   1      927.71      851.19     84.72 o
   3  26   1     1542.13     1350.27    104.16 o
   4  26   1      320.63      277.17     63.15 o
   5  26   1       94.11       32.89     41.23 o
   6  26   1       82.08       70.31     62.16 o
   7  26   1        0.49        1.37     47.91 o
   8  26   1       32.24       39.37     49.11 o
  -8  27   1      372.34      277.57     63.71 o
  -7  27   1       65.48       46.93     42.34 o
  -6  27   1      115.20       82.27     41.35 o
  -5  27   1        0.70       10.18     30.96 o
  -4  27   1       65.46       21.19     46.66 o
  -3  27   1       60.73       51.06     47.14 o
  -2  27   1      169.62      292.19     88.84 o
  -1  27   1       90.69       40.64     96.54 o
   0  27   1      324.68      257.72     88.89 o
   1  27   1       48.90       59.20     64.00 o
   2  27   1     1717.94     1886.87    146.11 o
   3  27   1       58.35       77.24     47.27 o
   4  27   1     1407.94     1440.39     98.56 o
   5  27   1        3.49        0.00     34.96 o
   6  27   1      777.66      847.63     92.46 o
   7  27   1      183.36      181.10     61.41 o
  -7  28   1      296.90      310.65     63.70 o
  -6  28   1       13.73       39.94     42.07 o
  -5  28   1      428.14      402.64     58.98 o
  -4  28   1      104.33      166.45     46.73 o
  -3  28   1      529.11      620.93    187.39 o
  -2  28   1       82.11       67.22     53.76 o
  -1  28   1     1388.30     1639.64    173.84 o
   0  28   1      259.66      183.33     82.46 o
   1  28   1      845.89      637.46    110.35 o
   2  28   1      174.44      107.75     55.05 o
   3  28   1      381.96      315.44     65.99 o
   4  28   1       93.17       83.60     52.27 o
   5  28   1       23.91       55.92     40.60 o
   6  28   1        6.77        0.00     45.45 o
   7  28   1       22.97      102.40     54.75 o
  -6  29   1       13.88       10.29     39.19 o
  -5  29   1       69.64       56.25     43.49 o
  -4  29   1        7.56        0.00     37.13 o
  -3  29   1       14.74        0.00     45.15 o
  -2  29   1       42.58       46.23     50.78 o
  -1  29   1       37.86       34.21     47.70 o
   0  29   1       47.23       72.12     43.69 o
   1  29   1      433.64      484.16     90.35 o
   2  29   1      148.44        8.68     44.47 o
   3  29   1      963.43      931.61    109.62 o
   4  29   1      145.33      119.67     51.65 o
   5  29   1      735.10      804.47     88.52 o
   6  29   1       30.81        0.00     59.77 o
  -6  30   1      596.38      543.57     77.08 o
  -5  30   1      134.50      179.00     55.05 o
  -4  30   1      523.22      643.61    111.05 o
  -3  30   1      106.95      205.54     96.54 o
  -2  30   1      976.72      884.27    257.62 o
  -1  30   1      121.72      220.39    110.39 o
   0  30   1      234.47      131.78     83.44 o
   1  30   1      208.48        0.00     51.31 o
   2  30   1      597.69      484.36     94.12 o
   3  30   1      276.31      220.42     77.52 o
   4  30   1      213.75      167.16     69.03 o
   5  30   1       34.75        9.92     42.04 o
  -5  31   1        2.41       22.59     49.65 o
  -4  31   1        6.99        0.00     96.86 o
  -3  31   1        0.91       10.41     52.27 o
  -2  31   1        1.93        0.00     68.08 o
  -1  31   1       48.96       45.77     54.04 o
   0  31   1       90.39        0.00     52.69 o
   1  31   1       24.24       62.80     56.75 o
   2  31   1      778.63      724.25    122.31 o
   3  31   1       73.18       69.62     52.49 o
   4  31   1      553.06      549.95     88.63 o
   5  31   1        5.12        0.00     57.25 o
  -4  32   1      105.98      151.50     68.47 o
  -3  32   1      593.76      763.24    270.40 o
  -2  32   1      216.20      239.57     72.16 o
  -1  32   1      659.54      711.40    221.54 o
   0  32   1      261.46      371.28    122.64 o
   1  32   1      472.21      431.38    148.73 o
   2  32   1       89.99       67.79     58.67 o
   3  32   1      289.87      265.91     83.95 o
   4  32   1      108.78      126.94     69.35 o
  -2  33   1        2.31       19.71     56.37 o
  -1  33   1      108.14      222.46     78.78 o
   0  33   1      108.22       77.87     93.53 o
   1  33   1      231.66      199.49    143.04 o
   2  33   1       95.56      194.81     78.54 o
 -12   0   2       12.52       11.02     47.79 o
 -10   0   2     1391.75     1345.13    128.99 o
  -8   0   2     5811.51     6345.42    182.38 o
  -6   0   2    12598.44    12709.22    235.75 o
  -4   0   2    56130.47    56950.52    792.31 o
  -2   0   2    53490.59    50980.99   1476.13 o
   2   0   2     1678.42     1484.94     78.82 o
   4   0   2     3250.23     3481.33     75.16 o
   6   0   2      323.28      373.35     30.53 o
   8   0   2      242.93      245.73     49.21 o
  10   0   2       28.59        0.00     45.87 o
  12   0   2     1194.49     1373.04    243.98 o
 -13   1   2      146.79      205.24     60.19 o
 -12   1   2      323.02      279.86     52.06 o
 -11   1   2      216.24      280.78     59.64 o
 -10   1   2     1591.00     1392.70    156.52 o
  -9   1   2       55.66       36.96     31.10 o
  -8   1   2      529.53      601.62     43.07 o
  -7   1   2     1056.22     1064.89     55.35 o
  -6   1   2    17339.06    18005.53    227.90 o
  -5   1   2     5015.32     5249.64     81.92 o
  -4   1   2    12523.92    13170.06    166.64 o
  -3   1   2       47.87       27.90      9.90 o
  -2   1   2     1725.07     1900.14     53.14 o
  -1   1   2     6640.82     6586.86    243.55 o
   0   1   2    15953.52    16510.64    455.75 o
   1   1   2    52861.44    54399.09   1430.60 o
   2   1   2      689.01      562.74     29.77 o
   3   1   2    12104.45    11243.35    167.47 o
   4   1   2     1491.29     1472.40     39.03 o
   5   1   2    17555.44    18111.59    182.43 o
   6   1   2    10102.76    10366.90    113.53 o
   7   1   2     4090.72     4067.33     67.41 o
   8   1   2     5219.18     5425.03    109.35 o
   9   1   2     2508.37     2564.65     96.18 o
  10   1   2      120.13      145.21     53.42 o
  11   1   2      544.62      783.46    121.32 o
  12   1   2       60.58      196.82    102.62 o
 -13   2   2       37.79       33.36     44.22 o
 -12   2   2        0.01        0.00     38.21 o
 -11   2   2      508.18      524.58     61.23 o
 -10   2   2      339.44      354.04     55.12 o
  -9   2   2     1044.91     1174.34    138.10 o
  -8   2   2       21.03       35.94     21.17 o
  -7   2   2    20366.36    21231.29    269.26 o
  -6   2   2      802.21      841.59     42.14 o
  -5   2   2    22353.88    22781.18    273.19 o
  -4   2   2     4663.79     4858.88     90.94 o
  -3   2   2     6448.08     6177.10    109.73 o
  -2   2   2    14009.04    14070.82    252.41 o
  -1   2   2      462.95      359.31     32.40 o
   0   2   2     1249.48     1351.41     50.27 o
   1   2   2     9267.17     9320.48    301.97 o
   2   2   2       32.14        7.67     10.81 o
   3   2   2       62.69       77.36     13.82 o
   4   2   2      257.98      258.02     19.46 o
   5   2   2       23.70       29.86      9.94 o
   6   2   2     1524.70     1623.80     39.33 o
   7   2   2      445.84      455.29     24.19 o
   8   2   2      186.12      163.28     23.54 o
   9   2   2      786.31      796.81     83.20 o
  10   2   2       58.25       54.75     37.37 o
  11   2   2      987.14     1015.98    107.95 o
  12   2   2       23.88        0.00     77.31 o
 -13   3   2      131.06      121.01     49.15 o
 -12   3   2      168.60      155.69     55.74 o
 -11   3   2      475.23      451.00     66.86 o
 -10   3   2      993.82      933.89    116.94 o
  -9   3   2      480.73      514.96     65.42 o
  -8   3   2     1582.76     1624.35     59.98 o
  -7   3   2     1455.45     1493.00     57.22 o
  -6   3   2      347.95      343.64     34.85 o
  -5   3   2     3221.09     3209.64     71.66 o
  -4   3   2     5250.73     5190.06     95.40 o
  -3   3   2     1345.32     1415.61     95.36 o
  -2   3   2       68.93       56.17     25.69 o
  -1   3   2     1625.33     1704.51     50.94 o
   0   3   2     2425.59     2067.52     63.40 o
   1   3   2    53836.98    51756.19   1223.56 o
   2   3   2      333.31      319.58     20.18 o
   3   3   2       61.20       52.45     18.87 o
   4   3   2     7511.48     7319.62    105.44 o
   5   3   2    10987.83    10593.35    125.69 o
   6   3   2    10838.95    10859.29    141.23 o
   7   3   2     3068.78     3105.94     63.70 o
   8   3   2      720.37      754.94     43.45 o
   9   3   2     1598.72     1796.33     97.76 o
  10   3   2       19.71       14.83     34.78 o
  11   3   2      830.07      920.26    101.30 o
  12   3   2      134.03      128.86     89.99 o
 -13   4   2       21.84        0.00     43.48 o
 -12   4   2      222.55      162.09     52.23 o
 -11   4   2        0.90        0.00     39.57 o
 -10   4   2     2079.53     2221.01    110.97 o
  -9   4   2      133.67      165.39     34.12 o
  -8   4   2     7764.04     7797.38    131.15 o
  -7   4   2      384.45      403.52     34.74 o
  -6   4   2    30914.74    30668.47    358.07 o
  -5   4   2     1213.33     1264.78     48.41 o
  -4   4   2    17410.37    17094.90    271.64 o
  -3   4   2     6859.10     6916.63    135.37 o
  -2   4   2      247.34      383.16     31.65 o
  -1   4   2      773.83      746.56     35.31 o
   0   4   2      451.58      500.63     39.79 o
   1   4   2     2771.24     2871.82     78.32 o
   2   4   2     2343.82     2364.54     94.61 o
   3   4   2        0.40        0.00      7.78 o
   4   4   2     1455.58     1428.99     52.63 o
   5   4   2     3570.44     3726.78     69.50 o
   6   4   2     1432.46     1507.46     39.81 o
   7   4   2      427.76      481.69     32.26 o
   8   4   2     1116.38     1226.90     68.55 o
   9   4   2      153.92      163.25     47.64 o
  10   4   2      627.69      777.69     77.28 o
  11   4   2        7.26        0.00     40.85 o
  12   4   2      901.72      979.82    112.85 o
 -13   5   2      410.89      449.66     75.38 o
 -12   5   2      350.14      229.72     55.58 o
 -11   5   2      147.16      118.58     49.82 o
 -10   5   2      523.31      470.41     87.23 o
  -9   5   2        2.82       21.79     35.21 o
  -8   5   2      761.98      767.98     52.99 o
  -7   5   2     1661.17     1735.90     63.66 o
  -6   5   2       10.02        0.00     13.72 o
  -5   5   2      545.99      465.00     29.13 o
  -4   5   2     1523.58     1434.88     45.31 o
  -3   5   2       31.09       45.70     15.76 o
  -2   5   2     2824.14     2636.81     96.45 o
  -1   5   2        3.91        0.00     19.55 o
   0   5   2     1146.19     1145.85     50.78 o
   1   5   2    15598.83    15375.04    262.18 o
   2   5   2       32.68       24.90     13.46 o
   3   5   2      535.06      535.27     25.76 o
   4   5   2    14866.23    14731.15    186.70 o
   5   5   2     1054.84     1012.27     40.15 o
   6   5   2     2377.06     2234.85     50.58 o
   7   5   2     2556.33     2657.73     79.83 o
   8   5   2     1543.18     1570.39     70.96 o
   9   5   2      690.79      771.95     62.96 o
  10   5   2     1303.73     1353.03     95.48 o
  11   5   2      392.37      324.04     62.17 o
  12   5   2      313.00      314.97     76.83 o
 -13   6   2      195.35      134.51     51.53 o
 -12   6   2       10.16       30.71     41.14 o
 -11   6   2      810.10      878.44     86.76 o
 -10   6   2       63.11       11.84     38.45 o
  -9   6   2     4398.44     4376.37    176.12 o
  -8   6   2        3.13        0.00     20.12 o
  -7   6   2     7804.53     7954.43    139.14 o
  -6   6   2       65.55       30.95     18.42 o
  -5   6   2    13453.35    12702.04    165.65 o
  -4   6   2      357.73      398.23     26.44 o
  -3   6   2    25536.82    24042.19    296.46 o
  -2   6   2      377.94      347.02     28.43 o
  -1   6   2     3048.92     3292.91    129.13 o
   0   6   2     1104.47     1027.50     41.77 o
   1   6   2     4882.58     4409.20    126.39 o
   2   6   2      963.73      967.65     43.01 o
   3   6   2      726.13      724.04     30.21 o
   4   6   2      117.07      131.02     16.33 o
   5   6   2      357.22      352.24     29.30 o
   6   6   2      459.76      481.96     51.19 o
   7   6   2      529.41      505.46     41.57 o
   8   6   2      167.36      181.08     30.58 o
   9   6   2      690.52      811.89     71.20 o
  10   6   2        0.21       31.55     33.96 o
  11   6   2      577.73      510.70     71.71 o
  12   6   2       44.32        0.00     46.00 o
 -13   7   2       93.27      114.99     47.03 o
 -12   7   2       45.87       35.24     50.84 o
 -11   7   2      264.23      265.77     59.60 o
 -10   7   2       21.31        4.70     38.63 o
  -9   7   2     2122.58     1962.23    108.21 o
  -8   7   2      372.06      301.98     36.66 o
  -7   7   2        3.12        4.70     17.56 o
  -6   7   2       44.21       38.08     17.39 o
  -5   7   2     1153.95     1237.15     48.22 o
  -4   7   2     2704.47     2902.18     85.15 o
  -3   7   2     4721.74     4526.50     86.25 o
  -2   7   2     1444.09     1222.82     43.69 o
  -1   7   2     3987.01     4140.58    105.87 o
   0   7   2     9557.63     9915.08    192.78 o
   1   7   2    11177.45    10919.95    245.96 o
   2   7   2     7017.75     6584.21    112.07 o
   3   7   2    10650.47    10362.99    151.84 o
   4   7   2     4658.87     4588.88     83.39 o
   5   7   2    15688.43    15983.62    225.30 o
   6   7   2    12474.17    12627.29    196.08 o
   7   7   2     3836.77     4296.10    117.48 o
   8   7   2     2591.41     2625.61     89.65 o
   9   7   2     2245.90     2372.35     99.20 o
  10   7   2      715.44      678.74     83.62 o
  11   7   2     1089.53     1048.99     92.76 o
  12   7   2       43.25       62.39     53.18 o
 -13   8   2        0.10        0.00     48.05 o
 -12   8   2      141.01      163.30     45.73 o
 -11   8   2       25.53        2.14     44.45 o
 -10   8   2     2538.00     2616.15    132.88 o
  -9   8   2      178.12       77.01     37.03 o
  -8   8   2     2649.65     2895.89     90.71 o
  -7   8   2      765.01      779.33     47.88 o
  -6   8   2     9997.33     9913.95    156.35 o
  -5   8   2      236.25      267.05     28.07 o
  -4   8   2    14116.32    13635.50    200.25 o
  -3   8   2      267.95      300.77     26.00 o
  -2   8   2     6185.47     6018.72    111.78 o
  -1   8   2       26.45       46.78     14.72 o
   0   8   2      798.83      710.87     35.69 o
   1   8   2      421.00      460.73     40.34 o
   2   8   2      291.20      287.38     28.95 o
   3   8   2      161.72      151.60     24.24 o
   4   8   2      222.81      218.77     24.38 o
   5   8   2      916.29      995.90     73.91 o
   6   8   2      455.45      462.87     34.14 o
   7   8   2       39.82        0.00     18.47 o
   8   8   2     1144.10     1300.21     82.99 o
   9   8   2      148.47      107.76     32.53 o
  10   8   2     1747.03     1864.70    109.75 o
  11   8   2      182.40      134.27     53.43 o
  12   8   2      682.95      798.79    145.05 o
 -12   9   2      363.99      464.21     64.64 o
 -11   9   2      340.77      317.41     61.18 o
 -10   9   2      186.87      164.09     50.56 o
  -9   9   2      124.82      117.73     34.28 o
  -8   9   2       43.91       39.92     27.07 o
  -7   9   2       46.06        0.00     17.46 o
  -6   9   2       83.71       71.27     19.31 o
  -5   9   2      306.85      312.87     29.31 o
  -4   9   2        0.99       15.96     14.03 o
  -3   9   2      533.13      653.67     44.90 o
  -2   9   2     5966.25     5734.95     99.63 o
  -1   9   2     1935.33     2014.20     58.07 o
   0   9   2    14883.42    14460.13    351.20 o
   1   9   2     9596.20     9391.37    192.27 o
   2   9   2     6678.04     6482.69    129.21 o
   3   9   2     7390.56     6932.81    150.02 o
   4   9   2     5457.78     5192.39     99.92 o
   5   9   2     5134.34     5213.58    105.51 o
   6   9   2     6407.75     6145.04    127.33 o
   7   9   2     2579.68     2610.20     97.53 o
   8   9   2     3287.35     3484.82    110.12 o
   9   9   2      303.23      235.23     72.70 o
  10   9   2      595.19      673.78     94.30 o
  11   9   2      556.04      540.74    129.05 o
  12   9   2      436.97      482.19     78.18 o
 -12  10   2       26.91        7.01     37.88 o
 -11  10   2      189.97      224.22     60.23 o
 -10  10   2       41.15       70.12     46.03 o
  -9  10   2     1019.68     1027.64     86.06 o
  -8  10   2     1315.27     1271.21     81.48 o
  -7  10   2     7894.19     7985.39    173.71 o
  -6  10   2      606.05      557.19     39.33 o
  -5  10   2    15064.97    14815.98    203.92 o
  -4  10   2        0.86        0.00     13.16 o
  -3  10   2     6035.65     5550.75     91.26 o
  -2  10   2     1225.03     1248.15     60.67 o
  -1  10   2    22077.24    21610.40    298.29 o
   0  10   2       56.71       35.26     14.34 o
   1  10   2     7882.68     8269.05    179.77 o
   2  10   2      872.86      930.21     56.18 o
   3  10   2     2911.04     2880.12     94.84 o
   4  10   2      323.78      359.30     41.69 o
   5  10   2      121.59       95.17     33.75 o
   6  10   2      122.59      125.17     26.43 o
   7  10   2      832.02      903.95     58.03 o
   8  10   2        6.31       17.49     23.25 o
   9  10   2      779.24      814.02     87.35 o
  10  10   2        5.14        0.00     37.68 o
  11  10   2      755.26      682.92     93.50 o
  12  10   2       54.26       18.03     55.80 o
 -12  11   2      150.93       36.54     45.72 o
 -11  11   2       70.79       97.30     44.13 o
 -10  11   2      245.54      168.09     51.87 o
  -9  11   2       18.41       20.80     32.84 o
  -8  11   2        0.38        9.92     24.64 o
  -7  11   2       38.84       32.70     24.81 o
  -6  11   2      181.69      204.77     28.13 o
  -5  11   2     1066.62     1152.96     51.72 o
  -4  11   2      150.56       97.62     20.62 o
  -3  11   2     8327.51     8778.09    143.78 o
  -2  11   2      487.02      452.56     27.80 o
  -1  11   2    13343.58    12940.61    180.89 o
   0  11   2     1674.53     1573.84     56.10 o
   1  11   2     4327.16     4250.25    108.69 o
   2  11   2    15611.25    15890.00    218.57 o
   3  11   2     4209.23     4042.93    109.62 o
   4  11   2     3132.57     2974.52     86.82 o
   5  11   2      601.00      526.15     41.71 o
   6  11   2     2487.92     2513.27     94.28 o
   7  11   2     1979.96     1855.29     93.20 o
   8  11   2      649.78      762.17     61.32 o
   9  11   2     2905.79     2924.03    231.94 o
  10  11   2      151.90      115.96     44.64 o
  11  11   2      666.34      746.99     99.95 o
  12  11   2        9.10        0.00     57.54 o
 -12  12   2      281.06      294.67     81.48 o
 -11  12   2        8.57       18.68     38.27 o
 -10  12   2     1322.15     1348.68     94.21 o
  -9  12   2       31.44       32.59     34.26 o
  -8  12   2     3329.55     3582.53    197.43 o
  -7  12   2     1169.24     1164.86     74.11 o
  -6  12   2     8574.94     8461.45    164.54 o
  -5  12   2     1187.09     1222.93     53.82 o
  -4  12   2     7570.35     7014.83    121.05 o
  -3  12   2     1088.89     1142.34     47.83 o
  -2  12   2    19125.86    19253.72    223.04 o
  -1  12   2       79.43       48.38     13.63 o
   0  12   2    19102.96    19428.96    312.47 o
   1  12   2     3475.21     3604.85     88.04 o
   2  12   2     8113.86     8227.13    137.43 o
   3  12   2        4.91        3.83     16.26 o
   4  12   2     1660.67     1628.51     71.45 o
   5  12   2       60.08       39.64     19.06 o
   6  12   2       79.89       69.59     29.54 o
   7  12   2       11.97       64.97     32.17 o
   8  12   2      413.31      389.44     47.81 o
   9  12   2      177.47      132.89     38.54 o
  10  12   2      123.20      139.61     45.13 o
  11  12   2       15.64       11.47     46.33 o
  12  12   2      159.69      173.86     73.25 o
 -12  13   2      236.36      217.63     53.52 o
 -11  13   2      193.96      152.26     45.22 o
 -10  13   2      728.06      689.82     73.29 o
  -9  13   2       96.06       69.56     33.47 o
  -8  13   2      246.78      194.91     46.23 o
  -7  13   2      391.11      350.87     44.87 o
  -6  13   2     1319.79     1351.30     92.49 o
  -5  13   2        0.09       25.58     18.06 o
  -4  13   2     2719.13     2693.84     71.89 o
  -3  13   2      667.18      807.04     54.14 o
  -2  13   2      154.50       99.63     24.98 o
  -1  13   2     2092.39     2154.01     51.52 o
   0  13   2      464.55      411.05     33.91 o
   1  13   2    12925.52    13480.75    275.99 o
   2  13   2     2769.69     2485.79     81.82 o
   3  13   2     4069.74     3952.82    103.21 o
   4  13   2     8606.06     8405.00    150.96 o
   5  13   2     1644.36     1577.78     66.23 o
   6  13   2     1606.29     1696.31    133.95 o
   7  13   2     1299.55     1458.50     93.03 o
   8  13   2     1552.56     1553.31    108.31 o
   9  13   2        7.46        0.00     31.98 o
  10  13   2      345.22      315.75     55.75 o
  11  13   2        0.43        3.21     49.57 o
  12  13   2        1.76        0.00     57.14 o
 -12  14   2        3.01        5.46     46.88 o
 -11  14   2      538.29      556.45     74.46 o
 -10  14   2       35.76       35.31     37.03 o
  -9  14   2     1366.39     1438.38     86.25 o
  -8  14   2      249.43      228.60     40.83 o
  -7  14   2     3885.90     3896.78    122.76 o
  -6  14   2      162.10      189.58     35.89 o
  -5  14   2     6199.20     6246.41    134.41 o
  -4  14   2      278.67      247.86     28.59 o
  -3  14   2     7603.48     7624.25    128.41 o
  -2  14   2     1266.19     1216.02     47.16 o
  -1  14   2     3648.84     3511.52     77.57 o
   0  14   2      888.39      980.16     38.25 o
   1  14   2     1590.18     1577.16     56.93 o
   2  14   2      149.75       97.81     23.83 o
   3  14   2        4.18        0.00     13.64 o
   4  14   2       24.53       26.85     17.04 o
   5  14   2        6.37       30.36     20.56 o
   6  14   2       17.40        4.13     23.90 o
   7  14   2       32.36       63.45     37.83 o
   8  14   2      541.74      595.08     70.01 o
   9  14   2      750.04      869.49    165.47 o
  10  14   2       14.78       28.12     47.03 o
  11  14   2      546.23      444.36     91.23 o
 -11  15   2      256.43      197.28     69.25 o
 -10  15   2      148.86      108.77     42.85 o
  -9  15   2      387.01      387.59     52.96 o
  -8  15   2      550.29      580.80     76.48 o
  -7  15   2      395.70      331.16     41.32 o
  -6  15   2     1648.41     1647.81     76.72 o
  -5  15   2      891.23      974.52     55.40 o
  -4  15   2      131.06      116.54     22.25 o
  -3  15   2      351.62      309.36     29.68 o
  -2  15   2      436.57      566.16     46.26 o
  -1  15   2     1168.70      996.49     63.69 o
   0  15   2     4775.69     4868.46     88.37 o
   1  15   2     9397.85     9654.02    186.66 o
   2  15   2     2213.31     2081.42     75.26 o
   3  15   2    10589.24    10403.74    159.90 o
   4  15   2     1396.73     1559.55     67.59 o
   5  15   2     5363.63     5038.24    128.56 o
   6  15   2     2143.62     2346.39    109.58 o
   7  15   2     2406.76     2356.48    212.69 o
   8  15   2       12.16       69.76     45.38 o
   9  15   2     2540.91     2684.59    161.34 o
  10  15   2       11.80        4.96     42.65 o
  11  15   2      317.11      464.40     93.74 o
 -11  16   2       19.95        0.00     47.18 o
 -10  16   2      877.95      780.82    134.20 o
  -9  16   2      260.87      257.52     51.47 o
  -8  16   2     3594.98     3817.66    166.04 o
  -7  16   2      897.18      971.70     89.90 o
  -6  16   2     1612.81     1845.59     82.28 o
  -5  16   2      244.70      236.28     33.25 o
  -4  16   2     3760.79     3590.13     90.07 o
  -3  16   2      991.79      961.29     49.33 o
  -2  16   2     5908.36     5700.57    106.24 o
  -1  16   2      617.73      698.65     38.83 o
   0  16   2     5236.85     5342.82     95.91 o
   1  16   2       28.67       81.64     20.88 o
   2  16   2     1010.23     1009.70     52.17 o
   3  16   2       35.36       37.84     17.31 o
   4  16   2      384.90      442.88     50.57 o
   5  16   2      154.20      106.25     33.69 o
   6  16   2      622.76      671.36     66.31 o
   7  16   2       12.46        0.00     31.62 o
   8  16   2      877.21      939.94     86.90 o
   9  16   2       35.16       34.70     52.51 o
  10  16   2      679.66      707.68    178.29 o
  11  16   2       29.37       52.72     63.42 o
 -11  17   2        0.41       30.61     41.95 o
 -10  17   2      324.69      257.43     52.38 o
  -9  17   2       31.87        0.00     30.94 o
  -8  17   2      111.61       92.90     37.46 o
  -7  17   2      695.10      730.19     61.50 o
  -6  17   2        8.25        0.00     22.94 o
  -5  17   2       61.29       66.15     31.50 o
  -4  17   2       71.02      129.26     30.77 o
  -3  17   2       28.13       15.35     18.41 o
  -2  17   2     2780.41     2833.84     79.84 o
  -1  17   2      737.09      752.81     41.43 o
   0  17   2     2361.44     2414.97     63.86 o
   1  17   2     5567.37     5789.01    189.09 o
   2  17   2     3876.46     3923.20     98.07 o
   3  17   2     1465.16     1472.42     86.15 o
   4  17   2     9321.86     9160.71    186.25 o
   5  17   2     1962.40     2208.43     93.21 o
   6  17   2     2856.06     3124.21    202.53 o
   7  17   2      236.52      184.59     56.35 o
   8  17   2     2386.63     2529.26    131.36 o
   9  17   2      217.02      320.34     60.03 o
  10  17   2      562.15      558.50    142.44 o
  11  17   2      252.92      250.72    102.69 o
 -11  18   2      212.46      221.30     54.45 o
 -10  18   2      181.57       93.23     43.64 o
  -9  18   2      677.75      712.07     67.34 o
  -8  18   2      492.67      405.72     52.18 o
  -7  18   2     4234.08     4429.99    157.71 o
  -6  18   2     1529.22     1407.47     77.23 o
  -5  18   2     1708.43     1757.02     79.90 o
  -4  18   2      904.25      862.43     62.66 o
  -3  18   2     5510.83     5466.89    123.40 o
  -2  18   2      561.35      585.22     42.96 o
  -1  18   2     1458.27     1430.95     58.79 o
   0  18   2       20.68        9.66     17.38 o
   1  18   2     1024.25     1062.14     57.42 o
   2  18   2      707.70      796.86     61.64 o
   3  18   2     1440.59     1509.25    137.50 o
   4  18   2      162.59      153.83     33.28 o
   5  18   2      488.65      569.70     59.38 o
   6  18   2       91.93       88.47     37.40 o
   7  18   2      368.31      395.77     60.73 o
   8  18   2       28.66       76.66     45.39 o
   9  18   2      415.95      424.34     80.23 o
  10  18   2       13.55        0.00     44.07 o
  11  18   2      279.29      336.06     72.93 o
 -11  19   2      374.68      400.84     70.93 o
 -10  19   2       70.42       36.10     37.37 o
  -9  19   2      209.30      154.66     44.11 o
  -8  19   2      458.68      426.70    119.02 o
  -7  19   2       56.87       51.49     32.72 o
  -6  19   2      113.28       89.45     32.79 o
  -5  19   2       19.09        0.00     25.89 o
  -4  19   2      651.22      625.92     55.85 o
  -3  19   2     1612.64     1810.22     75.23 o
  -2  19   2      495.85      572.07     44.19 o
  -1  19   2     1619.43     1863.40     97.23 o
   0  19   2      524.97      570.30     39.95 o
   1  19   2      871.87      934.10     55.89 o
   2  19   2      655.23      721.20     54.23 o
   3  19   2     6011.42     5927.68    145.07 o
   4  19   2     3409.63     3392.22    110.01 o
   5  19   2     7024.88     6896.59    166.46 o
   6  19   2     3292.02     3050.13    187.30 o
   7  19   2      754.54      703.87     77.03 o
   8  19   2      599.84      559.60     73.09 o
   9  19   2      962.84     1076.84    100.47 o
  10  19   2       37.80        0.00     47.85 o
 -10  20   2      203.29      175.96     51.78 o
  -9  20   2       44.38       13.34     33.42 o
  -8  20   2     1459.09     1475.24     89.70 o
  -7  20   2      207.78      189.09     54.64 o
  -6  20   2     3337.23     3190.21    136.51 o
  -5  20   2        3.14        0.00     25.52 o
  -4  20   2     3672.20     3813.74    126.86 o
  -3  20   2      302.32      337.54     43.54 o
  -2  20   2      446.98      551.10     49.73 o
  -1  20   2      397.80      444.26     44.78 o
   0  20   2     1669.56     1830.39     76.48 o
   1  20   2       17.11        4.43     22.16 o
   2  20   2     1749.02     1762.88    125.42 o
   3  20   2       88.11       64.60     36.69 o
   4  20   2      332.40      275.94     62.11 o
   5  20   2      923.56     1048.93     85.34 o
   6  20   2     1106.30     1043.14     89.13 o
   7  20   2       59.92        0.00     50.22 o
   8  20   2      459.35      508.15     71.67 o
   9  20   2       21.32       73.66     49.65 o
  10  20   2      357.80      376.73     73.99 o
 -10  21   2      158.49       95.24     44.55 o
  -9  21   2       64.81       44.94     35.31 o
  -8  21   2      110.05      108.85     40.78 o
  -7  21   2       17.79        0.00     36.82 o
  -6  21   2       16.28       20.72     34.21 o
  -5  21   2      290.88      131.37     49.80 o
  -4  21   2       54.03       52.30     30.37 o
  -3  21   2      447.90      423.81     48.98 o
  -2  21   2     3854.53     3746.16    111.97 o
  -1  21   2     2957.72     3057.02    100.42 o
   0  21   2      150.89      129.00     38.59 o
   1  21   2      433.40      453.00     47.71 o
   2  21   2      280.11      303.37     55.27 o
   3  21   2      201.21      228.98     45.27 o
   4  21   2     4066.53     3882.90    140.09 o
   5  21   2        9.60       11.26     34.49 o
   6  21   2      489.58      512.45     69.96 o
   7  21   2      114.40      102.09     48.64 o
   8  21   2      466.85      412.32     68.97 o
   9  21   2       61.66      125.28     55.67 o
  10  21   2      310.35      244.28     67.43 o
 -10  22   2       10.69       77.35     49.59 o
  -9  22   2      856.10      930.64     85.30 o
  -8  22   2       51.47        8.11     38.11 o
  -7  22   2     1384.62     1579.44    101.06 o
  -6  22   2      173.41      163.27     43.04 o
  -5  22   2     1654.95     1559.02     99.03 o
  -4  22   2      421.77      461.52     52.32 o
  -3  22   2     4294.63     4488.11    142.62 o
  -2  22   2     1892.73     1792.65     96.53 o
  -1  22   2     3503.00     3931.18    133.89 o
   0  22   2     1796.96     1757.28     87.24 o
   1  22   2     1422.23     1620.36     95.58 o
   2  22   2       13.19        1.37     29.88 o
   3  22   2     2015.08     2070.30    109.25 o
   4  22   2       38.55       51.91     33.20 o
   5  22   2        0.10        4.82     39.77 o
   6  22   2      286.38      211.87     53.27 o
   7  22   2       31.46       23.07     40.86 o
   8  22   2       15.34        9.92     40.97 o
   9  22   2      211.59      222.45     67.10 o
  -9  23   2      139.10      178.74     55.62 o
  -8  23   2       39.17       39.28     37.20 o
  -7  23   2       13.06       13.35     36.39 o
  -6  23   2       57.02       13.46     34.28 o
  -5  23   2       69.11       59.69     36.61 o
  -4  23   2      159.23      154.90     38.31 o
  -3  23   2     2005.67     1964.39    103.42 o
  -2  23   2      980.18      816.34    135.97 o
  -1  23   2     2378.38     2331.95    136.25 o
   0  23   2     1756.65     1853.39     91.32 o
   1  23   2     2044.40     2056.24    129.45 o
   2  23   2      525.70      533.90     65.14 o
   3  23   2     2306.52     2202.38    115.06 o
   4  23   2      497.18      444.11     56.69 o
   5  23   2     2563.73     2436.63    139.48 o
   6  23   2      666.20      455.41     99.26 o
   7  23   2      977.23      912.98     94.69 o
   8  23   2      217.39      132.50     52.71 o
   9  23   2      280.18      134.87     58.60 o
  -9  24   2       69.23       23.59     42.62 o
  -8  24   2     1062.19      947.04    129.63 o
  -7  24   2      422.47      406.57     57.14 o
  -6  24   2      918.68     1163.01     89.22 o
  -5  24   2        2.36       37.77     36.41 o
  -4  24   2     1524.14     1565.26     91.65 o
  -3  24   2      479.35      475.75     78.50 o
  -2  24   2     1295.02     1578.90    159.15 o
  -1  24   2     1519.99     1342.50    150.45 o
   0  24   2       33.81       17.09     57.78 o
   1  24   2      602.71      696.07     79.92 o
   2  24   2     1626.36     1588.64    102.45 o
   3  24   2      175.84      201.48     58.09 o
   4  24   2     1864.57     1532.06    107.89 o
   5  24   2       30.04        0.00     39.32 o
   6  24   2       26.52       20.55     42.45 o
   7  24   2        0.67        0.00     42.11 o
   8  24   2      124.35      106.36     53.15 o
   9  24   2       63.41       87.19     52.13 o
  -8  25   2       67.50       59.04     43.95 o
  -7  25   2        4.29        0.00     34.72 o
  -6  25   2       30.58       91.24     37.37 o
  -5  25   2       21.26       38.41     35.31 o
  -4  25   2        1.00        0.00     32.48 o
  -3  25   2       98.73      103.82     51.07 o
  -2  25   2     1594.99     1701.08    163.61 o
  -1  25   2      720.69      697.12    113.75 o
   0  25   2     5431.59     5202.97    246.80 o
   1  25   2        0.55        1.33     34.95 o
   2  25   2     6137.03     5612.87    216.05 o
   3  25   2      412.42      420.16     92.38 o
   4  25   2     1863.23     1851.97    129.45 o
   5  25   2      148.15      179.34     53.86 o
   6  25   2      894.52      805.18     87.94 o
   7  25   2      334.03      223.20     61.03 o
   8  25   2      982.78     1173.00    112.31 o
  -8  26   2      245.56      256.38     56.57 o
  -7  26   2      225.51      242.95     53.38 o
  -6  26   2       17.85        0.00     43.07 o
  -5  26   2     1047.60      923.36     79.37 o
  -4  26   2      131.84      105.88     47.11 o
  -3  26   2     1715.69     1861.60    131.71 o
  -2  26   2      365.77      367.87    120.49 o
  -1  26   2     1151.01     1382.04    151.36 o
   0  26   2      434.18      559.72    101.44 o
   1  26   2      346.40      387.95     61.70 o
   2  26   2      206.94      175.84     50.45 o
   3  26   2      912.73      947.37    106.55 o
   4  26   2       65.74        1.17     37.04 o
   5  26   2       17.29        0.00     44.00 o
   6  26   2        2.19        0.00     39.99 o
   7  26   2      121.62      102.19     52.99 o
   8  26   2       59.92      146.82     58.68 o
  -7  27   2      200.70      274.49     55.31 o
  -6  27   2        1.67       22.56     36.92 o
  -5  27   2        5.51        0.00     31.95 o
  -4  27   2       66.36       82.15     42.04 o
  -3  27   2      249.32      183.08     73.67 o
  -2  27   2      150.59       97.38     72.65 o
  -1  27   2      784.22      900.26    176.01 o
   0  27   2       19.08        1.44     57.33 o
   1  27   2      685.79      989.24    112.94 o
   2  27   2       92.65      174.34     53.30 o
   3  27   2     1020.53     1158.87    102.49 o
   4  27   2       89.34       74.44     49.45 o
   5  27   2      728.35      661.80     96.59 o
   6  27   2      118.20       19.45     49.85 o
   7  27   2      548.18      563.00     81.17 o
  -7  28   2      373.89      414.84     64.81 o
  -6  28   2      705.12      612.11     87.18 o
  -5  28   2      173.76      141.06     51.13 o
  -4  28   2      504.02      476.64     77.87 o
  -3  28   2      124.05       92.82     77.64 o
  -2  28   2      702.41      628.80    182.13 o
  -1  28   2      725.92      628.94    112.75 o
   0  28   2      472.81      815.85    125.15 o
   1  28   2      318.76      278.44     84.37 o
   2  28   2      225.23      169.11     55.10 o
   3  28   2        0.71       36.41     46.83 o
   4  28   2        3.70        0.00     52.01 o
   5  28   2        9.37        0.00     57.08 o
   6  28   2       64.03       13.54     56.86 o
   7  28   2       36.78       33.27     52.40 o
  -6  29   2        4.77       10.93     41.43 o
  -5  29   2        1.42        0.00     40.47 o
  -4  29   2       21.42      107.01     56.71 o
  -3  29   2       11.47        0.00     36.90 o
  -2  29   2      445.07      462.96    114.58 o
  -1  29   2      217.56      292.28    128.33 o
   0  29   2      756.11     1182.52    182.88 o
   1  29   2        9.60      131.58    105.45 o
   2  29   2     1105.97     1190.15    198.27 o
   3  29   2      162.01      176.39     57.00 o
   4  29   2      854.11     1018.41    150.56 o
   5  29   2       72.39        0.00     52.40 o
   6  29   2      549.31      629.16    186.42 o
  -5  30   2      601.56      577.58    126.50 o
  -4  30   2      163.37      179.93     72.69 o
  -3  30   2      508.88      486.65    137.45 o
  -2  30   2      130.05      132.32     61.17 o
  -1  30   2      512.74      491.32    101.69 o
   0  30   2      166.52      162.97     65.45 o
   1  30   2       67.12      119.95     95.47 o
   2  30   2        2.11       36.82     44.04 o
   3  30   2       53.47       47.10     45.21 o
   4  30   2       12.31        0.00     52.14 o
   5  30   2        0.02        0.00     56.53 o
  -5  31   2        1.20       40.43     58.75 o
  -4  31   2       32.77       97.88     65.50 o
  -3  31   2       90.00      166.40     73.05 o
  -2  31   2       35.14        0.00     48.76 o
  -1  31   2      430.11      506.89    101.32 o
   0  31   2       23.13       20.69     61.42 o
   1  31   2      743.07      804.36    124.15 o
   2  31   2       44.54        0.00     46.12 o
   3  31   2     1192.68     1246.99    133.29 o
   4  31   2       21.93       39.35     58.19 o
  -3  32   2      108.18       61.88     62.77 o
  -2  32   2      617.49      529.61    116.94 o
  -1  32   2      200.88      279.65     79.26 o
   0  32   2      300.25      219.79     83.28 o
   1  32   2       67.11       68.20     60.86 o
   2  32   2       99.84      100.83     79.04 o
   3  32   2        0.70        3.38     47.77 o
  -2  33   2      495.70      462.59    107.09 o
  -1  33   2       86.69      122.59     96.76 o
   0  33   2      417.76      429.70    102.22 o
   1  33   2        9.43       16.42     63.60 o
 -13   0   3      173.79       96.48     72.31 o
 -11   0   3     2324.02     2653.94    293.59 o
  -9   0   3     1946.76     1995.10    147.79 o
  -7   0   3     6196.62     5960.59    165.50 o
  -5   0   3    20690.34    21458.73    379.94 o
  -3   0   3     2013.18     1972.27     94.85 o
   3   0   3      852.71      858.88     68.94 o
   5   0   3     8129.42     8406.41    147.20 o
   7   0   3        9.88       11.20     19.36 o
   9   0   3     1122.01     1247.84    119.66 o
  11   0   3      507.07      553.47    166.23 o
 -13   1   3      197.75      110.18     50.26 o
 -12   1   3      265.07      274.82     55.15 o
 -11   1   3        2.79        0.00     42.10 o
 -10   1   3       59.64      137.25     48.96 o
  -9   1   3     2395.18     2382.74    113.35 o
  -8   1   3      368.46      355.38     49.39 o
  -7   1   3     5975.88     6231.23    120.30 o
  -6   1   3       35.08       16.55     18.76 o
  -5   1   3     7285.16     7073.61    114.72 o
  -4   1   3     3104.80     3050.87     54.79 o
  -3   1   3    12089.41    11925.24    177.21 o
  -2   1   3     7370.13     7450.26    162.98 o
  -1   1   3     5400.13     5147.02    163.01 o
   0   1   3     3916.42     4049.11    156.35 o
   1   1   3    80697.31    78809.93   2061.39 o
   2   1   3      316.35      476.00     37.89 o
   3   1   3    12353.52    11421.93    191.85 o
   4   1   3     7921.13     8096.46    104.42 o
   5   1   3    19276.00    19861.06    209.45 o
   6   1   3    11677.87    12103.43    141.56 o
   7   1   3     3539.31     3599.65     77.00 o
   8   1   3       47.08       67.83     28.43 o
   9   1   3      681.64      739.94    103.20 o
  10   1   3       67.02       49.05     59.69 o
  11   1   3      180.37      167.25    130.90 o
  12   1   3       30.99       47.00     81.33 o
 -13   2   3       36.26        5.85     40.96 o
 -12   2   3      599.23      728.79     74.79 o
 -11   2   3       37.44       69.57     42.98 o
 -10   2   3     3652.04     3785.99    142.61 o
  -9   2   3     2379.90     2415.53    114.62 o
  -8   2   3     3405.92     3527.50    122.98 o
  -7   2   3        1.51        0.55     18.20 o
  -6   2   3    13933.63    14040.02    188.72 o
  -5   2   3        4.82        0.00     12.54 o
  -4   2   3    16800.53    17030.99    213.38 o
  -3   2   3      470.55      550.50     53.29 o
  -2   2   3       28.14       34.17     18.86 o
  -1   2   3     6317.32     6091.15    185.13 o
   0   2   3       56.04        8.16     22.98 o
   1   2   3    37913.38    38997.11   1069.57 o
   2   2   3      198.27      271.68     28.09 o
   3   2   3     2776.44     2830.43     71.41 o
   4   2   3        1.81       15.08     10.59 o
   5   2   3      309.55      329.64     19.81 o
   6   2   3     1412.20     1391.15     39.72 o
   7   2   3       57.75       61.02     20.20 o
   8   2   3     2286.37     2336.87     88.86 o
   9   2   3       56.01       18.72     32.01 o
  10   2   3     1941.28     1954.05    130.41 o
  11   2   3       39.43      153.57     76.69 o
  12   2   3     1993.37     2013.88    201.24 o
 -13   3   3      226.42      211.25     59.56 o
 -12   3   3      251.84      253.71     58.23 o
 -11   3   3       58.72       83.16     40.91 o
 -10   3   3      534.40      483.70     57.72 o
  -9   3   3     1538.05     1393.98     91.63 o
  -8   3   3       81.47       64.33     30.97 o
  -7   3   3        2.10        7.09     17.57 o
  -6   3   3       28.15        0.00     15.04 o
  -5   3   3      608.67      604.14     37.39 o
  -4   3   3     1310.68     1384.50     42.50 o
  -3   3   3        5.59       10.07     12.59 o
  -2   3   3     3199.01     3170.00     65.43 o
  -1   3   3     3661.40     3238.43     98.65 o
   0   3   3      471.86      614.90     41.56 o
   1   3   3    61893.34    63562.58   1688.76 o
   2   3   3    10802.40    10843.25    202.41 o
   3   3   3     8068.79     8033.21    146.78 o
   4   3   3     7544.72     7537.81    109.99 o
   5   3   3     3054.57     3036.98     52.21 o
   6   3   3     4151.76     4388.17     70.63 o
   7   3   3       58.42       41.04     21.77 o
   8   3   3     1233.46     1295.64     83.44 o
   9   3   3      150.49      166.08     41.91 o
  10   3   3        8.60       18.93     35.43 o
  11   3   3      164.43      119.54     73.67 o
  12   3   3       34.68        7.53     78.73 o
 -13   4   3      305.10      385.43     73.30 o
 -12   4   3       61.15        0.00     41.86 o
 -11   4   3     2820.58     2550.88    118.64 o
 -10   4   3       18.64       21.30     32.02 o
  -9   4   3     7092.09     7137.99    187.03 o
  -8   4   3      372.09      330.95     43.95 o
  -7   4   3     6143.65     5928.15    112.06 o
  -6   4   3     6043.11     6326.67    138.92 o
  -5   4   3      139.00      110.03     20.54 o
  -4   4   3        0.41        0.00     12.07 o
  -3   4   3     2306.93     2109.76     58.03 o
  -2   4   3      252.00      249.68     28.68 o
  -1   4   3     4001.81     4031.94     87.35 o
   0   4   3    13944.94    14066.76    252.55 o
   1   4   3    11139.22    11523.65    212.51 o
   2   4   3     3492.38     3653.32    125.87 o
   3   4   3     2638.25     2665.23     73.61 o
   4   4   3      257.46      292.93     22.30 o
   5   4   3     1763.76     1674.58     46.24 o
   6   4   3      379.27      416.70     29.63 o
   7   4   3     4691.19     4848.58    131.36 o
   8   4   3       15.32        0.00     28.26 o
   9   4   3     3703.22     3928.90    140.36 o
  10   4   3       23.36        0.00     36.52 o
  11   4   3     1034.41     1384.25    123.99 o
  12   4   3       71.42       82.14     83.75 o
 -13   5   3      222.85      151.51     59.64 o
 -12   5   3      115.50       90.85     46.05 o
 -11   5   3        9.08       25.90     44.75 o
 -10   5   3      301.50      241.61     60.52 o
  -9   5   3      411.39      512.00     78.95 o
  -8   5   3       24.71       32.40     23.84 o
  -7   5   3        8.44       19.97     19.17 o
  -6   5   3      299.07      335.65     30.29 o
  -5   5   3      189.70      256.67     35.47 o
  -4   5   3    16894.68    18326.91    243.71 o
  -3   5   3    10819.03    10434.09    167.86 o
  -2   5   3     4882.38     4417.62     78.62 o
  -1   5   3     1566.13     1720.37     53.78 o
   0   5   3     3250.62     3269.97     74.62 o
   1   5   3    19791.65    18733.95    322.32 o
   2   5   3    15245.07    15059.69    344.44 o
   3   5   3      382.13      312.77     31.86 o
   4   5   3     8484.83     8488.34    144.28 o
   5   5   3     6770.55     6483.00    114.50 o
   6   5   3     6028.88     5831.44     99.77 o
   7   5   3     6128.64     6316.26    158.19 o
   8   5   3      535.94      544.23     57.94 o
   9   5   3      504.46      578.25     84.01 o
  10   5   3       93.79       35.13     37.60 o
  11   5   3       25.20       42.86     48.23 o
  12   5   3       48.66       40.84     77.74 o
 -13   6   3       37.06       58.90     47.78 o
 -12   6   3      777.04      679.31     83.64 o
 -11   6   3        0.26        5.70     44.66 o
 -10   6   3     6820.49     6451.64    216.10 o
  -9   6   3       50.43       72.33     30.48 o
  -8   6   3     4152.02     4033.46    118.36 o
  -7   6   3      921.13      892.67     50.03 o
  -6   6   3     6260.23     5970.26    112.69 o
  -5   6   3      590.20      646.26     37.76 o
  -4   6   3     3763.97     3744.71     76.44 o
  -3   6   3     2237.99     2390.50     59.87 o
  -2   6   3      181.68      228.34     20.22 o
  -1   6   3     1700.42     1556.82     60.52 o
   0   6   3     4547.51     4463.10     93.90 o
   1   6   3     1485.18     1435.25     41.54 o
   2   6   3     1060.91     1174.22     73.57 o
   3   6   3      554.63      634.44     44.92 o
   4   6   3     2605.69     2540.14     63.49 o
   5   6   3     3424.66     3674.62    101.82 o
   6   6   3     2497.19     2663.17    118.41 o
   7   6   3      401.98      413.37     46.05 o
   8   6   3     3403.09     3610.28    111.14 o
   9   6   3      696.13      868.99    150.50 o
  10   6   3     1391.35     1536.30    137.59 o
  11   6   3        3.46        9.88     47.37 o
  12   6   3      787.00     1066.73    151.96 o
 -12   7   3      129.83      125.40     50.64 o
 -11   7   3       26.72       67.59     42.38 o
 -10   7   3       35.86       38.45     41.29 o
  -9   7   3      250.68      199.25     38.26 o
  -8   7   3       46.04       44.56     26.02 o
  -7   7   3       26.78       61.32     19.57 o
  -6   7   3     1515.23     1665.34     71.88 o
  -5   7   3      173.54      146.04     22.11 o
  -4   7   3      573.17      488.80     32.37 o
  -3   7   3      188.85      144.46     23.70 o
  -2   7   3     4048.25     4134.97     79.37 o
  -1   7   3      230.88      214.21     24.70 o
   0   7   3     9381.18     9121.41    160.46 o
   1   7   3     8255.20     8057.95    139.91 o
   2   7   3    12891.58    12503.64    256.11 o
   3   7   3     9128.60     8859.76    176.36 o
   4   7   3     5246.11     4824.73    123.19 o
   5   7   3     1014.55     1025.50     47.04 o
   6   7   3     6519.05     6440.03    128.11 o
   7   7   3      335.87      388.78     50.01 o
   8   7   3     2419.05     2471.65     97.01 o
   9   7   3       10.28        0.00     38.16 o
  10   7   3       39.49        8.31     46.27 o
  11   7   3      284.64      243.87     60.46 o
  12   7   3       16.56        0.00     47.81 o
 -12   8   3      109.54       97.09     45.07 o
 -11   8   3     1430.65     1298.07    198.67 o
 -10   8   3        3.89        0.00     36.09 o
  -9   8   3     6562.96     6578.94    191.26 o
  -8   8   3       65.52       17.10     35.84 o
  -7   8   3     4776.12     4810.43    112.78 o
  -6   8   3        0.36        0.00     14.42 o
  -5   8   3    10836.61    10779.88    162.30 o
  -4   8   3      106.39      132.20     20.86 o
  -3   8   3     4208.88     4163.44     75.60 o
  -2   8   3      242.01      225.98     31.28 o
  -1   8   3     6487.10     6297.82    113.92 o
   0   8   3     1628.02     1724.38     55.33 o
   1   8   3      443.37      431.81     26.73 o
   2   8   3       92.00      119.85     28.37 o
   3   8   3     2642.72     2693.51     86.46 o
   4   8   3        9.70       35.75     20.54 o
   5   8   3     2663.04     2764.69     69.10 o
   6   8   3       15.71        0.00     21.63 o
   7   8   3     2263.50     2424.30     92.10 o
   8   8   3      160.74      168.93     37.56 o
   9   8   3     1676.80     1997.94    182.57 o
  10   8   3      128.81      121.98     54.98 o
  11   8   3     1209.38     1311.77    109.28 o
  12   8   3        9.28        0.00     49.27 o
 -12   9   3       10.24        0.00     45.03 o
 -11   9   3        2.52       58.32     42.22 o
 -10   9   3      238.79      143.31     48.71 o
  -9   9   3        2.17        0.00     35.52 o
  -8   9   3        5.91       22.11     26.34 o
  -7   9   3     1556.24     1672.78     71.54 o
  -6   9   3       65.00       92.72     22.01 o
  -5   9   3     2602.99     2688.43     71.64 o
  -4   9   3     6402.19     6268.08    109.84 o
  -3   9   3     3044.85     3078.35     64.66 o
  -2   9   3     3658.58     3676.02     72.24 o
  -1   9   3     8204.92     7941.02    122.70 o
   0   9   3    14482.04    13631.29    227.61 o
   1   9   3     5681.68     5520.57    111.45 o
   2   9   3     9118.62     9203.50    170.09 o
   3   9   3     4755.03     4468.95    125.28 o
   4   9   3      919.78      928.47     70.96 o
   5   9   3     7038.17     6751.23    144.07 o
   6   9   3     2634.12     2687.76    106.34 o
   7   9   3     3756.92     3704.93    129.67 o
   8   9   3      729.50      587.53     76.57 o
   9   9   3      575.06      782.76    100.87 o
  10   9   3      137.71      231.06     64.69 o
  11   9   3       41.51      154.11     64.16 o
  12   9   3       49.06        0.00     52.86 o
 -12  10   3      315.71      365.10     68.88 o
 -11  10   3      193.04      209.17     52.62 o
 -10  10   3     2163.66     1999.51    124.69 o
  -9  10   3      340.07      251.78     68.32 o
  -8  10   3     2611.07     2553.55    163.78 o
  -7  10   3      889.01      846.13     55.52 o
  -6  10   3     4929.04     4886.01    104.74 o
  -5  10   3       96.13       84.08     21.21 o
  -4  10   3     5604.38     5457.75    102.70 o
  -3  10   3       33.64       63.57     17.85 o
  -2  10   3     4990.70     4809.42     81.47 o
  -1  10   3      185.59      251.02     21.32 o
   0  10   3     2843.01     2902.04     85.71 o
   1  10   3      127.40      103.49     24.64 o
   2  10   3     1246.93     1277.38     47.53 o
   3  10   3     1192.44     1261.78     85.03 o
   4  10   3     2051.68     1903.48     71.68 o
   5  10   3       58.38       61.03     22.55 o
   6  10   3     4272.14     4416.62    120.07 o
   7  10   3       87.16       93.24     30.05 o
   8  10   3     1289.92     1353.28     90.72 o
   9  10   3      823.77      744.89     74.59 o
  10  10   3     1045.16     1209.36    116.46 o
  11  10   3        1.07        0.00     48.68 o
  12  10   3      601.40      618.68     88.19 o
 -12  11   3       77.32      134.03     50.84 o
 -11  11   3       38.21       20.85     39.56 o
 -10  11   3        4.51       29.24     42.53 o
  -9  11   3      280.27      181.99     51.10 o
  -8  11   3      827.63      940.56    122.17 o
  -7  11   3       25.66       56.63     24.95 o
  -6  11   3     1351.50     1325.46     63.67 o
  -5  11   3      926.32      918.62     48.63 o
  -4  11   3     4098.77     3932.31     85.77 o
  -3  11   3     2260.21     2235.96     61.02 o
  -2  11   3    14915.92    14896.12    181.65 o
  -1  11   3    13222.66    12991.08    185.98 o
   0  11   3     7807.78     7628.56    138.20 o
   1  11   3    17547.25    18090.99    294.86 o
   2  11   3     3709.90     3316.08     94.09 o
   3  11   3     2206.85     2159.49     62.17 o
   4  11   3     5625.77     5312.96     98.69 o
   5  11   3      805.15      660.76     52.36 o
   6  11   3     2743.33     2745.45     97.51 o
   7  11   3     2390.05     2399.26    129.47 o
   8  11   3      866.70      799.05     74.29 o
   9  11   3       24.25        0.00     44.01 o
  10  11   3      220.63      194.35     66.87 o
  11  11   3       23.65       66.63     58.42 o
  12  11   3        6.25       59.83     58.95 o
 -12  12   3       14.94       34.76     40.61 o
 -11  12   3     1012.77      906.22    128.21 o
 -10  12   3       34.69       29.45     47.12 o
  -9  12   3     2156.56     2195.96    125.45 o
  -8  12   3       85.42       46.12     34.78 o
  -7  12   3     1989.15     2079.30     95.47 o
  -6  12   3      188.86      175.71     31.44 o
  -5  12   3     9434.51     9273.69    153.54 o
  -4  12   3       13.87        4.45     16.02 o
  -3  12   3     9053.04     8625.92    137.01 o
  -2  12   3     2579.00     2788.56     61.88 o
  -1  12   3       94.87      103.54     18.65 o
   0  12   3     2498.78     2720.16     76.66 o
   1  12   3      973.50     1155.54     56.54 o
   2  12   3       37.54       34.08     16.51 o
   3  12   3       67.36       73.30     16.89 o
   4  12   3      408.29      525.16     45.09 o
   5  12   3      894.11      753.34     55.45 o
   6  12   3      237.66      231.44     37.35 o
   7  12   3      323.33      370.37     75.11 o
   8  12   3     1133.26     1172.80    106.04 o
   9  12   3      290.41      366.51     73.11 o
  10  12   3       31.15        0.00     82.15 o
  11  12   3      750.53      910.37    133.20 o
  12  12   3       44.10        0.13     62.12 o
 -12  13   3       89.36       69.76     47.06 o
 -11  13   3        7.17        0.00     35.46 o
 -10  13   3        0.32       23.96     42.21 o
  -9  13   3      100.26      128.38     48.30 o
  -8  13   3       94.96       51.92     34.21 o
  -7  13   3     1094.12     1139.53     75.23 o
  -6  13   3       21.82       24.95     22.16 o
  -5  13   3     2852.78     2747.85     77.79 o
  -4  13   3      732.94      749.68     45.67 o
  -3  13   3     3687.47     3879.74     85.30 o
  -2  13   3     1464.75     1486.89     56.57 o
  -1  13   3     9838.35    10020.42    146.42 o
   0  13   3     4481.55     4301.13     90.79 o
   1  13   3    11183.61    10788.29    222.98 o
   2  13   3     3836.75     3883.81     95.76 o
   3  13   3     8381.94     8299.57    195.54 o
   4  13   3      640.85      697.27     66.22 o
   5  13   3     3504.79     3319.75    147.89 o
   6  13   3      788.27      822.86     98.15 o
   7  13   3     2143.78     1997.45    103.47 o
   8  13   3       99.83       92.96     39.01 o
   9  13   3     1367.07     1210.69    114.49 o
  10  13   3      351.17      210.15     65.25 o
  11  13   3       23.97       38.16     58.06 o
 -12  14   3      606.23      683.04     78.46 o
 -11  14   3       30.51        0.00     35.97 o
 -10  14   3     1369.16     1180.11    101.46 o
  -9  14   3      156.31      126.14     48.16 o
  -8  14   3     1697.43     1941.08    101.58 o
  -7  14   3      552.51      581.14     57.29 o
  -6  14   3     2715.18     2594.57    137.38 o
  -5  14   3      137.93      199.84     28.89 o
  -4  14   3     9227.80     9186.91    151.66 o
  -3  14   3     1865.38     2044.55     65.44 o
  -2  14   3     1130.56     1215.75     53.69 o
  -1  14   3     1464.56     1592.22     52.89 o
   0  14   3      419.03      537.59     33.82 o
   1  14   3        7.94        0.00     15.79 o
   2  14   3      227.49      226.74     26.69 o
   3  14   3       71.57       78.41     21.14 o
   4  14   3     1167.13     1069.12     73.07 o
   5  14   3      213.50      188.31     33.94 o
   6  14   3     1561.80     1537.37     91.30 o
   7  14   3      112.95       68.80     36.25 o
   8  14   3      674.12      614.55     69.92 o
   9  14   3        5.30        0.00     43.98 o
  10  14   3      876.80      913.70    108.80 o
  11  14   3       22.81        0.00     50.47 o
 -11  15   3        0.17        8.80     38.17 o
 -10  15   3        0.07        9.19     34.50 o
  -9  15   3      184.00      211.55     53.41 o
  -8  15   3       45.32       40.59     34.62 o
  -7  15   3      102.23       91.06     35.96 o
  -6  15   3       95.28       64.40     29.79 o
  -5  15   3      518.44      554.48     42.55 o
  -4  15   3      553.04      527.06     40.79 o
  -3  15   3     3522.89     3402.55     86.31 o
  -2  15   3     4756.69     4830.44    115.15 o
  -1  15   3     6279.21     6483.48    113.76 o
   0  15   3     2044.85     2024.84     65.22 o
   1  15   3     8579.60     8685.67    185.16 o
   2  15   3     3703.16     3607.51    100.29 o
   3  15   3     1682.63     1657.09     73.97 o
   4  15   3     7237.49     7188.86    178.97 o
   5  15   3      402.64      292.15     45.54 o
   6  15   3     1830.15     1734.48     98.92 o
   7  15   3        1.65        4.06     31.76 o
   8  15   3      807.32      864.55     84.26 o
   9  15   3       58.08       37.37     41.50 o
  10  15   3        0.41        0.00     55.32 o
  11  15   3      201.86      114.33     70.83 o
 -11  16   3      708.45      717.21     78.49 o
 -10  16   3       58.56       49.80     38.72 o
  -9  16   3     1500.24     1709.48    106.53 o
  -8  16   3      362.85      301.78     52.98 o
  -7  16   3     4187.84     4197.69    149.45 o
  -6  16   3     3355.48     3374.21    116.48 o
  -5  16   3      496.38      449.26     49.11 o
  -4  16   3      448.89      476.88     49.20 o
  -3  16   3     1664.78     1597.90     66.78 o
  -2  16   3      826.30      794.17     52.33 o
  -1  16   3      798.23      800.03     41.76 o
   0  16   3      211.83      235.66     37.03 o
   1  16   3      717.82      814.08     53.80 o
   2  16   3     1216.42     1159.95     55.30 o
   3  16   3      639.87      703.79     61.02 o
   4  16   3      140.64      121.48     34.93 o
   5  16   3     2912.21     2780.75    118.05 o
   6  16   3        0.29        0.00     24.43 o
   7  16   3     1554.53     1584.20    111.64 o
   8  16   3       27.67       11.38     37.00 o
   9  16   3     2043.16     2250.28    130.74 o
  10  16   3       64.66       98.80     48.77 o
  11  16   3      762.09      557.46    171.43 o
 -11  17   3       39.69       60.16     43.58 o
 -10  17   3        3.46        0.00     35.27 o
  -9  17   3       30.10       48.99     38.09 o
  -8  17   3       12.91       11.89     33.91 o
  -7  17   3      575.32      491.47     63.69 o
  -6  17   3        8.78       36.87     30.12 o
  -5  17   3      709.41      820.90     68.39 o
  -4  17   3     1306.12     1346.06     61.69 o
  -3  17   3     2149.43     2089.94     81.10 o
  -2  17   3     3313.91     3277.96     86.67 o
  -1  17   3     4150.24     4020.43     86.53 o
   0  17   3     2649.78     2513.60     73.15 o
   1  17   3    10667.03    10988.54    232.63 o
   2  17   3     2070.16     2072.95    122.46 o
   3  17   3     6220.10     5959.08    162.00 o
   4  17   3     1561.49     1534.22    112.71 o
   5  17   3     3601.27     3418.30    126.60 o
   6  17   3      728.07      633.17     64.94 o
   7  17   3     1441.70     1548.94    102.35 o
   8  17   3      298.88      244.75     57.06 o
   9  17   3      495.22      545.60     75.75 o
  10  17   3        0.39        0.00     41.52 o
  11  17   3       39.50       21.06     61.49 o
 -11  18   3      112.68       72.14     45.97 o
 -10  18   3      870.58     1040.68     91.60 o
  -9  18   3        0.37        0.00     32.41 o
  -8  18   3     2069.87     1965.62     99.42 o
  -7  18   3       29.59       46.77     31.10 o
  -6  18   3     2693.04     2814.97    103.18 o
  -5  18   3      124.01      167.14     32.89 o
  -4  18   3     5271.57     5055.68    121.65 o
  -3  18   3       33.53       54.98     21.81 o
  -2  18   3     3881.03     3727.32    130.04 o
  -1  18   3        8.16        0.00     17.53 o
   0  18   3     1201.28     1317.47     72.36 o
   1  18   3      456.14      421.29     39.67 o
   2  18   3      529.85      542.76     55.91 o
   3  18   3     1008.31      909.79     71.08 o
   4  18   3       76.40       87.96     40.09 o
   5  18   3       29.86        0.00     25.45 o
   6  18   3      650.66      705.67     76.52 o
   7  18   3        3.57        0.00     34.96 o
   8  18   3      908.32      921.20    114.51 o
   9  18   3      518.45      585.68     77.72 o
  10  18   3      671.12      746.91     90.80 o
 -10  19   3        0.02        0.00     36.85 o
  -9  19   3       15.70        5.46     34.84 o
  -8  19   3       40.74       58.92     32.23 o
  -7  19   3       37.57        0.00     31.94 o
  -6  19   3     1091.81     1104.92     72.76 o
  -5  19   3       42.09       41.07     25.82 o
  -4  19   3       59.97       56.12     44.65 o
  -3  19   3       34.54       37.90     22.82 o
  -2  19   3      984.49     1020.24     56.43 o
  -1  19   3       57.69       53.25     24.37 o
   0  19   3     5735.01     5943.74    142.77 o
   1  19   3      790.96      977.44     62.96 o
   2  19   3     4340.69     4293.63    159.27 o
   3  19   3      547.38      515.90     59.10 o
   4  19   3     1610.76     1595.66    113.93 o
   5  19   3        1.12       10.25     29.70 o
   6  19   3     1198.32     1260.14     95.38 o
   7  19   3        1.77       13.16     38.38 o
   8  19   3     1297.18     1350.96    133.40 o
   9  19   3        3.64        0.00     43.35 o
  10  19   3        7.48       26.22     50.43 o
 -10  20   3       72.14       30.43     39.19 o
  -9  20   3      912.00      831.79     80.78 o
  -8  20   3       21.61        0.00     33.11 o
  -7  20   3     1432.77     1607.79    105.72 o
  -6  20   3      257.93      171.69     40.17 o
  -5  20   3      538.48      685.56    138.01 o
  -4  20   3       81.29       44.31     29.40 o
  -3  20   3     3230.16     3455.34    110.08 o
  -2  20   3       72.80       58.54     24.69 o
  -1  20   3     1586.80     1681.43     81.45 o
   0  20   3      485.93      488.71     50.00 o
   1  20   3       28.58       49.90     33.09 o
   2  20   3     1831.96     1669.27    110.79 o
   3  20   3     1681.21     1700.19     97.52 o
   4  20   3       11.74        0.00     33.64 o
   5  20   3     1415.70     1449.92    101.00 o
   6  20   3      109.21       54.62     41.60 o
   7  20   3      763.29      812.63     84.86 o
   8  20   3      609.76      394.75     68.14 o
   9  20   3      991.89     1125.61    105.18 o
  10  20   3      133.78       67.52     52.52 o
 -10  21   3       18.35        0.00     38.93 o
  -9  21   3        1.13        7.48     36.34 o
  -8  21   3        1.63        0.00     29.85 o
  -7  21   3      440.27      408.06     53.31 o
  -6  21   3      634.13      599.54     71.59 o
  -5  21   3     1765.09     1914.52     98.20 o
  -4  21   3     2123.28     2088.00    209.18 o
  -3  21   3     1706.19     1823.44    115.13 o
  -2  21   3      605.14      781.39     59.83 o
  -1  21   3     2630.48     2764.43    103.39 o
   0  21   3     2199.55     2239.52    100.85 o
   1  21   3     3865.80     3798.37    147.37 o
   2  21   3     1796.61     2014.04    105.69 o
   3  21   3     1105.92     1113.48     85.00 o
   4  21   3     1513.53     2033.58    132.39 o
   5  21   3     2325.72     2380.37    126.27 o
   6  21   3      361.07      419.89     68.66 o
   7  21   3     1242.72     1380.50    152.58 o
   8  21   3        9.88       81.97     48.76 o
   9  21   3       78.42       43.30     49.18 o
  -9  22   3        4.36        0.00     36.60 o
  -8  22   3     1205.30     1152.62     83.83 o
  -7  22   3      332.97      215.55     65.06 o
  -6  22   3      902.23      765.61     72.45 o
  -5  22   3      393.07      371.31     49.47 o
  -4  22   3       27.80        0.00     29.58 o
  -3  22   3     3516.34     3346.90    125.10 o
  -2  22   3        5.00       28.45     32.80 o
  -1  22   3     2464.37     2312.75    118.29 o
   0  22   3     3399.29     3133.46    124.99 o
   1  22   3      518.09      483.39     59.79 o
   2  22   3        4.69        7.99     29.84 o
   3  22   3      103.29       63.10     39.93 o
   4  22   3     1049.17     1072.27    106.75 o
   5  22   3      289.22      153.20     58.03 o
   6  22   3      877.54      782.43     99.29 o
   7  22   3        0.48       15.46     45.00 o
   8  22   3      740.11      754.50     90.07 o
   9  22   3      194.84      223.61     81.65 o
  -9  23   3       10.95        0.00     39.98 o
  -8  23   3       12.56       64.01     45.69 o
  -7  23   3       34.44       70.32     37.27 o
  -6  23   3      660.97      573.48     62.55 o
  -5  23   3      282.81      392.07     54.74 o
  -4  23   3     1593.20     1588.62    161.32 o
  -3  23   3        0.85        0.00     29.82 o
  -2  23   3     5054.04     5068.07    237.74 o
  -1  23   3     1273.34     1255.80     95.42 o
   0  23   3     3497.57     3635.16    159.21 o
   1  23   3     1013.60     1061.35     85.93 o
   2  23   3     4160.36     4144.25    168.20 o
   3  23   3      981.37     1111.89    104.54 o
   4  23   3     1532.49     1198.82    153.19 o
   5  23   3      168.66      133.65     63.97 o
   6  23   3      291.69      213.88     60.50 o
   7  23   3        1.15       20.60     47.33 o
   8  23   3      699.09      848.50     94.78 o
   9  23   3       23.73        0.00     46.23 o
  -9  24   3      542.72      555.86     94.57 o
  -8  24   3       63.10       44.91     38.41 o
  -7  24   3     1263.12     1188.46     90.56 o
  -6  24   3      355.61      313.66     58.13 o
  -5  24   3      789.59      864.45     77.30 o
  -4  24   3      594.22      580.56     66.58 o
  -3  24   3      387.39      496.72    121.48 o
  -2  24   3      420.40      399.99     92.64 o
  -1  24   3     2173.85     2222.96    233.46 o
   0  24   3      270.72      208.85     51.15 o
   1  24   3     1180.52      944.00     83.59 o
   2  24   3      139.46      105.46     67.89 o
   3  24   3        0.27        0.00     38.72 o
   4  24   3      607.03      460.59     82.48 o
   5  24   3      336.92      330.37     75.85 o
   6  24   3       47.04        0.00     55.28 o
   7  24   3      242.40      206.43     60.84 o
   8  24   3      161.53       57.55     52.23 o
  -8  25   3       14.56       25.00     39.83 o
  -7  25   3       39.98        5.42     35.30 o
  -6  25   3       80.62       43.50     36.60 o
  -5  25   3      586.10      388.44     60.49 o
  -4  25   3      260.23      158.57     44.19 o
  -3  25   3     1722.16     1980.38    284.90 o
  -2  25   3       58.06       26.86     59.05 o
  -1  25   3     1715.83     1783.90    164.70 o
   0  25   3      385.91      398.32     61.08 o
   1  25   3     2708.94     2845.67    181.38 o
   2  25   3      501.76      477.28     68.82 o
   3  25   3     3201.05     2999.66    166.22 o
   4  25   3       23.33       56.33     54.93 o
   5  25   3      628.57      706.75    102.08 o
   6  25   3       70.10      100.08     60.48 o
   7  25   3      338.54      374.86     86.56 o
   8  25   3       13.37       12.63     52.25 o
  -8  26   3      672.84      505.83    103.28 o
  -7  26   3      144.45      113.78     48.12 o
  -6  26   3      684.07      796.74    112.66 o
  -5  26   3      199.04      252.95     71.35 o
  -4  26   3      348.64      344.62     83.40 o
  -3  26   3        4.31       55.74     59.78 o
  -2  26   3      932.72      955.59    250.21 o
  -1  26   3       19.41       34.04     60.81 o
   0  26   3      533.45      762.55    101.59 o
   1  26   3        1.45       22.59     41.26 o
   2  26   3        4.38        0.00     45.23 o
   3  26   3      254.99      239.98     68.38 o
   4  26   3        6.48       25.70     47.63 o
   5  26   3      146.38      162.29     83.29 o
   6  26   3      451.60      432.60     89.01 o
   7  26   3       78.61       50.98     64.02 o
  -7  27   3       32.09       27.88     44.56 o
  -6  27   3      314.63      288.11     60.98 o
  -5  27   3      112.07      143.23     47.53 o
  -4  27   3      691.52      718.71    114.00 o
  -3  27   3       60.48       72.70     51.95 o
  -2  27   3     2578.44     2734.83    205.03 o
  -1  27   3      114.06       54.48     63.11 o
   0  27   3     1928.66     2036.56    180.43 o
   1  27   3        2.39        0.00     40.06 o
   2  27   3      886.06     1065.55    114.67 o
   3  27   3      765.43      839.03    101.50 o
   4  27   3     1351.49     1507.32    135.84 o
   5  27   3       48.72       59.42     59.47 o
   6  27   3      552.71      279.50     83.85 o
   7  27   3       55.43       43.28     62.80 o
  -7  28   3      226.01      238.29     56.31 o
  -6  28   3      160.49      170.16     62.01 o
  -5  28   3      312.03      344.08     70.10 o
  -4  28   3      346.84      388.91     95.14 o
  -3  28   3      279.86      370.48     84.95 o
  -2  28   3        8.95       31.44     47.56 o
  -1  28   3      445.73      428.89    162.80 o
   0  28   3       54.71      121.40     66.47 o
   1  28   3        0.30        5.22     47.27 o
   2  28   3       91.86      134.74     52.97 o
   3  28   3      326.65      323.42     79.23 o
   4  28   3      130.61      150.48     68.93 o
   5  28   3      256.34      197.87     70.40 o
   6  28   3      115.69       82.95     66.16 o
  -6  29   3       41.23       86.64     48.28 o
  -5  29   3       85.91       91.34     59.90 o
  -4  29   3        1.38        0.00     50.79 o
  -3  29   3      540.45      676.04    114.50 o
  -2  29   3       75.82       13.08     47.83 o
  -1  29   3     1405.86     1333.16    164.30 o
   0  29   3       73.27      182.53     70.11 o
   1  29   3      501.83      887.93    111.20 o
   2  29   3       80.30       29.09     63.12 o
   3  29   3      665.06      907.71    113.40 o
   4  29   3       99.86      208.09     72.41 o
   5  29   3      422.46      253.39     74.79 o
   6  29   3       61.34       53.98     74.98 o
  -5  30   3      161.61      180.20     67.93 o
  -4  30   3      445.76      363.36    193.94 o
  -3  30   3      122.96      100.39     62.69 o
  -2  30   3      123.99      109.76    101.69 o
  -1  30   3       47.49        2.83     48.06 o
   0  30   3        0.14        8.48     48.83 o
   1  30   3        0.01        0.00     48.35 o
   2  30   3        0.22       26.32     52.29 o
   3  30   3       25.42       44.99     58.70 o
   4  30   3       54.81      108.60     61.08 o
   5  30   3        5.62        0.00     68.12 o
  -4  31   3      287.81      331.88    130.58 o
  -3  31   3       19.21        0.00     55.09 o
  -2  31   3      418.68      470.54    105.04 o
  -1  31   3       52.93       66.60     61.23 o
   0  31   3      966.06     1028.55    142.72 o
   1  31   3        3.41       79.70     61.70 o
   2  31   3      757.66      570.55     91.27 o
   3  31   3       42.84        0.00     56.42 o
   4  31   3      464.38      493.08    113.24 o
  -3  32   3      223.06      128.72     73.16 o
  -2  32   3       32.36        0.00     78.82 o
  -1  32   3      110.96       82.50     60.13 o
   0  32   3       79.13       58.78     62.26 o
   1  32   3       16.04       40.73     55.66 o
   2  32   3        1.57        4.41     63.08 o
 -12   0   4      244.22      338.82     92.99 o
 -10   0   4      708.64      769.26    113.10 o
  -8   0   4      592.73      739.00     96.00 o
  -6   0   4     1201.48     1329.47    108.82 o
  -4   0   4     1847.98     2021.88    108.70 o
  -2   0   4      918.22      873.94     40.16 o
   0   0   4     3893.48     3773.55    179.34 o
   2   0   4    20004.09    20047.73    588.91 o
   4   0   4     3183.47     3343.80    104.39 o
   6   0   4     5814.92     5821.26    123.70 o
   8   0   4     3155.36     3158.11    165.74 o
  10   0   4     2652.17     2726.75    293.81 o
  12   0   4     1483.57     2072.34    301.11 o
 -13   1   4       34.96        0.00     41.26 o
 -12   1   4       19.21        0.00     37.11 o
 -11   1   4       83.47       74.87     51.49 o
 -10   1   4      357.71      284.96     81.99 o
  -9   1   4      461.41      357.99     54.43 o
  -8   1   4     1468.57     1538.05     92.90 o
  -7   1   4      106.23      117.59     34.57 o
  -6   1   4     2134.64     2077.01     93.11 o
  -5   1   4     2012.39     1893.83     46.71 o
  -4   1   4     2894.32     3063.94     92.60 o
  -3   1   4     3053.42     3191.92    106.85 o
  -2   1   4    13851.18    13498.63    277.17 o
  -1   1   4     3432.91     3433.54     90.83 o
   0   1   4      759.43      767.37     89.80 o
   1   1   4    68033.03    70630.78   1310.11 o
   2   1   4    15769.20    16430.80    369.02 o
   3   1   4     1101.78     1209.01     45.15 o
   4   1   4     5925.67     6065.24    148.74 o
   5   1   4      690.05      715.80     39.68 o
   6   1   4     1291.59     1407.73     54.52 o
   7   1   4      484.67      554.64     42.56 o
   8   1   4        8.42        4.07     26.49 o
   9   1   4        4.28        0.00     40.94 o
  10   1   4      154.16       97.39     68.56 o
  11   1   4       10.45        0.00     68.75 o
  12   1   4        7.42        0.00     84.43 o
 -13   2   4      274.35      223.87     58.07 o
 -12   2   4      140.34      160.42     50.11 o
 -11   2   4     1089.75     1067.91     94.40 o
 -10   2   4        6.76        0.00     33.24 o
  -9   2   4     5688.30     5985.73    177.39 o
  -8   2   4      104.89       72.55     35.83 o
  -7   2   4     4984.60     5038.43    146.14 o
  -6   2   4       14.06       43.93     27.99 o
  -5   2   4       39.69       24.84     16.38 o
  -4   2   4        4.40       26.09     19.61 o
  -3   2   4     3032.31     3034.64    104.80 o
  -2   2   4      750.59      691.02     35.86 o
  -1   2   4      670.98      715.71     37.32 o
   0   2   4        1.94        2.51     44.03 o
   1   2   4     1876.07     1995.94    158.18 o
   2   2   4     1523.72     1794.35     94.82 o
   3   2   4     1164.70     1133.13     47.03 o
   4   2   4      268.17      244.84     24.22 o
   5   2   4     5008.90     5050.78    119.91 o
   6   2   4      251.79      201.77     27.81 o
   7   2   4     3011.44     3041.37    115.76 o
   8   2   4       27.96       47.93     32.40 o
   9   2   4     2902.44     3038.20    153.31 o
  10   2   4        0.70      111.12    100.62 o
  11   2   4      254.73      332.81    108.67 o
  12   2   4       50.32      276.35    107.35 o
 -13   3   4       70.01       35.66     46.84 o
 -12   3   4      186.38      134.01     45.50 o
 -11   3   4      516.70      388.40     67.37 o
 -10   3   4        2.44       37.06     35.58 o
  -9   3   4     3189.25     3245.62    135.00 o
  -8   3   4        5.38        0.00     25.44 o
  -7   3   4     2913.40     3046.93    257.84 o
  -6   3   4     1155.81     1067.17     64.84 o
  -5   3   4     2244.59     2124.00     51.38 o
  -4   3   4    13894.20    14302.83    252.92 o
  -3   3   4    29823.12    29779.30    516.74 o
  -2   3   4     2304.64     2249.27     61.77 o
  -1   3   4     7378.87     7281.42    160.33 o
   0   3   4    11500.80    11501.72    223.17 o
   1   3   4    26218.86    25772.81    915.04 o
   2   3   4    30606.94    30375.38    621.82 o
   3   3   4    27844.12    28203.52    421.77 o
   4   3   4      179.10      147.05     36.83 o
   5   3   4     6293.74     6138.20    142.57 o
   6   3   4      348.15      320.88     35.97 o
   7   3   4       50.13       27.70     26.69 o
   8   3   4       56.69       45.42     51.55 o
   9   3   4       28.32       51.84     36.63 o
  10   3   4        3.01       17.79     50.40 o
  11   3   4        0.28        0.00     67.66 o
  12   3   4       49.78        0.00     78.93 o
 -13   4   4       63.31       98.32     52.34 o
 -12   4   4      897.90     1142.20    110.14 o
 -11   4   4        0.34       51.46     37.01 o
 -10   4   4     4170.39     4611.97    147.29 o
  -9   4   4      902.83      759.55     84.63 o
  -8   4   4     4361.66     4265.93    140.40 o
  -7   4   4      187.87      191.81     59.81 o
  -6   4   4     1285.47     1340.85     57.57 o
  -5   4   4       66.11       90.41     20.54 o
  -4   4   4     1417.33     1319.89     48.07 o
  -3   4   4      522.74      548.57     40.81 o
  -2   4   4      141.73      163.25     22.31 o
  -1   4   4      825.17      932.66     48.95 o
   0   4   4       73.95       85.74     22.27 o
   1   4   4       35.72       68.68     21.57 o
   2   4   4     6565.31     6242.25    188.36 o
   3   4   4      746.19      718.41     49.48 o
   4   4   4     5639.27     5117.96    114.13 o
   5   4   4       68.28       62.34     19.31 o
   6   4   4     5867.26     5756.23    172.54 o
   7   4   4       37.61       45.61     28.39 o
   8   4   4     2244.52     2390.85    110.75 o
   9   4   4        8.23       61.41     41.91 o
  10   4   4     2045.01     1955.94    114.23 o
  11   4   4        1.23       14.87     69.76 o
  12   4   4     1074.10     1370.90    182.35 o
 -12   5   4       83.68       12.44     39.67 o
 -11   5   4       20.55       58.25     37.47 o
 -10   5   4      330.10      287.97     49.44 o
  -9   5   4       77.27       65.04     41.99 o
  -8   5   4      849.29      797.61     63.56 o
  -7   5   4      200.58      199.86     38.39 o
  -6   5   4     2074.66     1967.93     69.12 o
  -5   5   4     2727.72     2487.81     83.03 o
  -4   5   4     1917.38     1830.63     57.95 o
  -3   5   4    10039.20     9882.93    158.04 o
  -2   5   4     3019.10     2937.74     70.72 o
  -1   5   4    13258.34    13353.03    218.87 o
   0   5   4      686.90      580.89     41.84 o
   1   5   4    14487.27    14457.62    269.72 o
   2   5   4    11476.71    11724.83    224.28 o
   3   5   4      356.34      343.17     56.49 o
   4   5   4     5413.72     5276.66    236.36 o
   5   5   4       10.26        0.00     19.79 o
   6   5   4        2.16       25.23     26.35 o
   7   5   4      615.47      632.76     60.81 o
   8   5   4       66.88       55.01     36.42 o
   9   5   4        9.63        0.00     28.65 o
  10   5   4        0.31        0.00     39.58 o
  11   5   4        0.81       14.81     53.26 o
  12   5   4       14.06       12.72     84.54 o
 -12   6   4       38.28        0.00     44.40 o
 -11   6   4     1581.74     1962.72    127.53 o
 -10   6   4      108.69       69.85     39.20 o
  -9   6   4     3373.91     3246.22    121.33 o
  -8   6   4      396.28      349.21     45.12 o
  -7   6   4      945.40      838.59     63.07 o
  -6   6   4        5.04        8.24     17.85 o
  -5   6   4     3002.00     2792.54     70.63 o
  -4   6   4       54.98       56.88     16.22 o
  -3   6   4     1210.58     1218.06     46.50 o
  -2   6   4     5367.45     5577.46     98.81 o
  -1   6   4      726.86      792.95     37.87 o
   0   6   4     1554.87     1733.75     68.97 o
   1   6   4     5089.94     4991.52    160.17 o
   2   6   4     3760.32     3718.67    141.43 o
   3   6   4     6366.29     6454.34    169.61 o
   4   6   4      358.69      366.21     46.76 o
   5   6   4     9488.27     9985.18    237.69 o
   6   6   4     2621.84     2629.11    104.29 o
   7   6   4     5405.26     5301.01    152.28 o
   8   6   4        7.73        0.00     32.39 o
   9   6   4     2728.29     2371.35    133.79 o
  10   6   4       25.74       33.73     43.28 o
  11   6   4     1243.39     1408.00    138.46 o
  12   6   4        0.82       78.43     85.74 o
 -12   7   4       88.15      104.32     49.26 o
 -11   7   4       23.79        9.16     35.14 o
 -10   7   4      177.06      155.89     43.08 o
  -9   7   4       76.00       22.24     32.46 o
  -8   7   4      148.86      108.08     31.00 o
  -7   7   4     1208.50     1368.15     75.05 o
  -6   7   4      643.87      630.35     57.97 o
  -5   7   4     1372.58     1472.99     55.58 o
  -4   7   4     9360.68     9324.73    142.11 o
  -3   7   4     1115.96      941.67     49.13 o
  -2   7   4     5846.58     5680.16     94.47 o
  -1   7   4     1807.19     1603.93     53.48 o
   0   7   4     8633.41     8174.00    153.80 o
   1   7   4     4753.55     4547.76    115.68 o
   2   7   4      230.84      159.33     41.99 o
   3   7   4    16539.83    16370.20    331.65 o
   4   7   4     1134.59     1096.52     78.44 o
   5   7   4     4032.82     3966.96    119.69 o
   6   7   4     2499.93     2383.21     84.76 o
   7   7   4      103.10       95.29     45.69 o
   8   7   4       55.58       24.60     31.94 o
   9   7   4       37.17        0.00     39.37 o
  10   7   4        8.78       10.19     42.46 o
  11   7   4       13.99       86.61     50.32 o
  12   7   4       48.08       47.88     67.32 o
 -12   8   4      891.59      850.32     95.10 o
 -11   8   4       85.06       21.38     39.99 o
 -10   8   4     1286.28     1473.16    110.89 o
  -9   8   4       27.32        2.74     32.82 o
  -8   8   4     2078.41     2118.86    119.04 o
  -7   8   4       43.04       26.87     22.20 o
  -6   8   4     2370.54     2514.80     75.79 o
  -5   8   4       62.70       91.61     21.88 o
  -4   8   4     3637.34     3659.86    111.69 o
  -3   8   4        9.93        0.00     14.34 o
  -2   8   4        2.93       22.85     13.08 o
  -1   8   4     1236.97     1337.34     44.15 o
   0   8   4     7517.97     7548.70    147.07 o
   1   8   4        4.26        0.00     15.02 o
   2   8   4     5665.73     5859.26    193.57 o
   3   8   4      711.92      879.82     68.49 o
   4   8   4     3670.52     3365.08    125.08 o
   5   8   4     1257.71     1421.61     66.78 o
   6   8   4     5958.63     5944.97    162.05 o
   7   8   4        8.97       20.94     29.99 o
   8   8   4     4352.19     4329.67    168.16 o
   9   8   4        8.21        0.00     34.59 o
  10   8   4     1641.82     1930.30    141.57 o
  11   8   4       33.77       27.62     47.45 o
  12   8   4      701.65      880.00    120.72 o
 -12   9   4      191.01      181.75     60.30 o
 -11   9   4       14.43       18.14     36.13 o
 -10   9   4      150.52      130.05     52.21 o
  -9   9   4      438.92      431.04     64.60 o
  -8   9   4      288.10      303.26     43.11 o
  -7   9   4      262.87      223.88     43.22 o
  -6   9   4     2319.97     2305.50     78.99 o
  -5   9   4     1927.18     1811.72     63.12 o
  -4   9   4     5470.08     5173.44    100.29 o
  -3   9   4     2865.41     2725.98     73.59 o
  -2   9   4    14481.32    14157.56    174.35 o
  -1   9   4     5504.87     5614.47     93.80 o
   0   9   4      923.42      776.71     56.11 o
   1   9   4     1961.08     1818.29     72.05 o
   2   9   4    13963.08    13398.07    405.49 o
   3   9   4     1688.17     1599.38    119.02 o
   4   9   4     7273.62     6870.14    160.80 o
   5   9   4      202.51      233.62     33.88 o
   6   9   4      769.95      676.71     53.94 o
   7   9   4      111.38      146.86     31.58 o
   8   9   4      557.52      616.94    104.97 o
   9   9   4      113.36       73.94     51.01 o
  10   9   4       58.73        0.00     48.49 o
  11   9   4      123.52      100.27     55.62 o
  12   9   4      169.12       94.88     68.52 o
 -12  10   4       66.62      100.59     52.48 o
 -11  10   4      793.17      806.85     88.63 o
 -10  10   4        4.17        0.00     37.15 o
  -9  10   4     2396.60     2359.98    140.94 o
  -8  10   4        3.07       14.30     27.00 o
  -7  10   4     1384.07     1335.56    114.72 o
  -6  10   4      279.70      258.91     30.55 o
  -5  10   4     1222.53     1320.44     56.96 o
  -4  10   4       96.19      100.84     21.26 o
  -3  10   4      892.08      955.31     56.40 o
  -2  10   4      124.24       97.56     17.01 o
  -1  10   4      169.34      209.82     22.09 o
   0  10   4      745.79      934.75     39.66 o
   1  10   4     1098.08     1063.51     52.36 o
   2  10   4       86.94       67.52     25.89 o
   3  10   4      930.40      853.22     57.90 o
   4  10   4      559.64      515.43     69.22 o
   5  10   4     4394.14     4449.10    117.66 o
   6  10   4      666.02      775.20     71.40 o
   7  10   4     3905.77     3991.39    159.07 o
   8  10   4        2.79        0.00     40.32 o
   9  10   4      908.77     1124.80    108.10 o
  10  10   4       30.00        0.00     49.32 o
  11  10   4      926.34      967.12    112.40 o
 -12  11   4        0.00        1.67     40.78 o
 -11  11   4      221.42      242.45     62.28 o
 -10  11   4        8.01       12.69     38.59 o
  -9  11   4      320.67      334.58     61.43 o
  -8  11   4      218.80      205.84     68.61 o
  -7  11   4     2240.71     2310.16     97.90 o
  -6  11   4     1115.24     1249.62     63.57 o
  -5  11   4     7883.61     8281.62    181.22 o
  -4  11   4     5592.89     5658.33    109.49 o
  -3  11   4     8094.01     7967.29    143.30 o
  -2  11   4     5799.49     5827.33    101.42 o
  -1  11   4    10739.18    10882.21    152.93 o
   0  11   4     4070.13     4137.64    102.67 o
   1  11   4     5020.41     4818.17    100.07 o
   2  11   4     1966.20     1918.66     70.91 o
   3  11   4     2610.49     2234.94     89.64 o
   4  11   4      180.31      121.45     31.74 o
   5  11   4     2258.91     2381.24     90.44 o
   6  11   4     1148.00     1243.79     72.15 o
   7  11   4     1637.05     1648.98     94.30 o
   8  11   4      325.98      291.49     62.85 o
   9  11   4        1.93        9.27     45.44 o
  10  11   4      201.81      238.87    102.35 o
  11  11   4      217.28       88.17     64.85 o
 -12  12   4      402.10      457.91     92.35 o
 -11  12   4       38.03       11.69     51.68 o
 -10  12   4      725.38      742.72     85.66 o
  -9  12   4       37.76       45.90     43.28 o
  -8  12   4     1949.27     2121.90    120.35 o
  -7  12   4       45.79       48.75     29.29 o
  -6  12   4     2596.11     2708.51    150.16 o
  -5  12   4       74.93       80.03     22.65 o
  -4  12   4      246.07      249.04     31.31 o
  -3  12   4       55.97       45.26     20.98 o
  -2  12   4      112.12      110.21     18.28 o
  -1  12   4      635.83      646.10     33.17 o
   0  12   4      199.95      239.37     29.92 o
   1  12   4        7.35       13.77     15.62 o
   2  12   4     1509.51     1495.54     81.71 o
   3  12   4      484.04      443.64     47.87 o
   4  12   4     3446.71     3401.62    124.76 o
   5  12   4      656.17      595.27     99.65 o
   6  12   4     1865.94     2133.90    141.92 o
   7  12   4        4.28       28.37     28.17 o
   8  12   4      251.36      176.23     57.74 o
   9  12   4      206.84      102.94     49.15 o
  10  12   4     1166.04     1275.97    124.48 o
  11  12   4      239.30      163.05     67.34 o
 -12  13   4       47.52        5.61     47.47 o
 -11  13   4        2.90       62.84     44.65 o
 -10  13   4      189.17      150.68     48.15 o
  -9  13   4      472.73      455.94     68.65 o
  -8  13   4      890.43      938.29     86.15 o
  -7  13   4      495.05      507.68     53.42 o
  -6  13   4     4906.72     5007.73    126.03 o
  -5  13   4     2317.54     2279.96     75.75 o
  -4  13   4     3417.16     3341.67     91.81 o
  -3  13   4     5808.61     5606.58    132.41 o
  -2  13   4     7604.49     7458.88    125.02 o
  -1  13   4     6183.55     6615.57    111.99 o
   0  13   4    12232.51    11792.33    163.41 o
   1  13   4     5829.85     6009.96    141.11 o
   2  13   4     6560.57     6414.44    132.53 o
   3  13   4      720.87      729.82     68.71 o
   4  13   4     6377.46     6377.40    167.52 o
   5  13   4      217.07      213.33     40.58 o
   6  13   4     1406.69     1314.72    155.99 o
   7  13   4       55.49      102.36     36.21 o
   8  13   4       34.66       44.73     37.62 o
   9  13   4      149.51       90.48     56.31 o
  10  13   4       18.57        0.00     48.52 o
  11  13   4        8.37       64.70     65.22 o
 -11  14   4      777.01      963.30    100.87 o
 -10  14   4        0.93        0.00     35.54 o
  -9  14   4     2295.69     2147.36    130.41 o
  -8  14   4       24.51        4.88     37.58 o
  -7  14   4     3614.97     3287.35    181.26 o
  -6  14   4     1082.16     1041.74     62.84 o
  -5  14   4      304.09      335.03     36.24 o
  -4  14   4      196.30      237.19     39.64 o
  -3  14   4      446.98      465.62     38.39 o
  -2  14   4       68.68        0.80     15.82 o
  -1  14   4      193.49      230.62     24.89 o
   0  14   4      424.02      442.37     30.48 o
   1  14   4      408.53      362.92     34.49 o
   2  14   4       67.47       42.80     20.35 o
   3  14   4     1641.96     1640.26     87.67 o
   4  14   4     2507.39     2708.03    110.42 o
   5  14   4      424.11      574.73    108.89 o
   6  14   4       23.28        8.52     29.59 o
   7  14   4      720.13      792.30     75.62 o
   8  14   4        0.86        0.00     39.67 o
   9  14   4     3024.33     2983.63    193.43 o
  10  14   4       15.62        0.00     55.00 o
  11  14   4      531.11      741.78    107.52 o
 -11  15   4       31.91        0.00     39.95 o
 -10  15   4       24.35        0.00     37.86 o
  -9  15   4      419.90      434.04     81.99 o
  -8  15   4       59.94      104.15     45.50 o
  -7  15   4     1662.67     1710.38    107.94 o
  -6  15   4      949.86      919.47     60.67 o
  -5  15   4     1351.04     1326.20     67.11 o
  -4  15   4     5135.79     5269.35    136.26 o
  -3  15   4     3491.16     3567.06     93.95 o
  -2  15   4     4673.73     4604.95     96.30 o
  -1  15   4     7976.17     8145.34    134.18 o
   0  15   4     2059.49     2009.12     58.61 o
   1  15   4     4666.07     4700.59    112.14 o
   2  15   4      895.38      936.50     58.12 o
   3  15   4     5696.35     5856.18    162.33 o
   4  15   4      403.16      463.17     95.86 o
   5  15   4     4144.11     4170.40    160.42 o
   6  15   4      210.99      183.99     43.70 o
   7  15   4       14.72       27.47     37.24 o
   8  15   4        4.60        0.00     37.08 o
   9  15   4        3.97        0.00     51.48 o
  10  15   4       17.02        0.00     67.54 o
  11  15   4        0.92        0.00     58.36 o
 -11  16   4      105.06      218.85     61.36 o
 -10  16   4      621.54      603.80     96.30 o
  -9  16   4      183.14      159.97     72.56 o
  -8  16   4     1100.08     1268.87    116.84 o
  -7  16   4      248.91      213.15     51.54 o
  -6  16   4      869.27      928.31     71.33 o
  -5  16   4      219.58      147.23     31.23 o
  -4  16   4     1154.49     1121.99     62.74 o
  -3  16   4      280.59      297.48     35.53 o
  -2  16   4       52.92       59.13     23.71 o
  -1  16   4      182.06      222.97     29.63 o
   0  16   4     2030.82     2181.07    111.32 o
   1  16   4      543.17      618.36     46.76 o
   2  16   4     4359.07     4465.18    119.65 o
   3  16   4      128.40       57.90     47.91 o
   4  16   4     2184.53     2466.88    129.20 o
   5  16   4      287.41      310.93     56.54 o
   6  16   4     1896.58     1902.99    146.07 o
   7  16   4        0.82        5.63     34.59 o
   8  16   4     2485.07     2623.56    133.54 o
   9  16   4       15.42       43.36     54.12 o
  10  16   4     1693.93     1709.14    160.93 o
 -11  17   4        0.92        0.00     39.84 o
 -10  17   4       20.95       10.69     39.01 o
  -9  17   4        1.01        0.00     34.91 o
  -8  17   4       21.77        0.00     40.96 o
  -7  17   4       18.43        9.66     35.67 o
  -6  17   4       60.06       65.91     33.11 o
  -5  17   4      811.25      827.48     58.10 o
  -4  17   4      323.99      333.70     39.77 o
  -3  17   4     1149.19     1269.85     64.27 o
  -2  17   4     6361.96     6186.87    129.11 o
  -1  17   4       32.30       10.34     20.60 o
   0  17   4     1234.28     1318.21     76.20 o
   1  17   4     2753.30     2959.38    110.03 o
   2  17   4     1274.37     1289.85     78.75 o
   3  17   4       79.14      129.75     42.45 o
   4  17   4     1231.63     1338.96    120.62 o
   5  17   4       43.26       29.32     37.43 o
   6  17   4       15.50       21.56     45.93 o
   7  17   4      117.21       90.62     42.17 o
   8  17   4       76.62      107.40     49.55 o
   9  17   4      391.04      387.47     81.69 o
  10  17   4       44.19       73.95     67.39 o
 -10  18   4       91.84       63.16     40.29 o
  -9  18   4      871.14      836.78     91.18 o
  -8  18   4      214.76      170.94     58.12 o
  -7  18   4     2354.24     2252.50    195.33 o
  -6  18   4      384.75      415.61     54.75 o
  -5  18   4       55.68        5.05     27.30 o
  -4  18   4      381.99      418.73     47.28 o
  -3  18   4      403.53      373.67     48.59 o
  -2  18   4     1503.49     1517.20     74.58 o
  -1  18   4      816.06      667.88     48.50 o
   0  18   4      140.90      117.71     29.93 o
   1  18   4      529.63      562.03     59.63 o
   2  18   4       10.50        0.00     25.26 o
   3  18   4     2544.77     2147.54    124.59 o
   4  18   4      622.23      556.29     75.91 o
   5  18   4     5897.66     5793.93    203.67 o
   6  18   4     1294.60     1241.83    199.91 o
   7  18   4     1561.06     1606.80    110.67 o
   8  18   4      183.57       66.96     47.70 o
   9  18   4     1192.72     1084.35    142.23 o
  10  18   4       42.35       76.23     68.69 o
 -10  19   4        6.54       30.68     38.88 o
  -9  19   4      367.50      440.44     68.43 o
  -8  19   4       30.65        8.40     34.36 o
  -7  19   4     2123.18     1942.69    121.04 o
  -6  19   4      122.91      147.47     41.24 o
  -5  19   4     1738.88     1617.67    100.57 o
  -4  19   4     1198.94     1117.92     73.01 o
  -3  19   4     3319.23     3192.82    106.57 o
  -2  19   4      524.18      518.24     44.53 o
  -1  19   4     3151.82     3264.31    107.03 o
   0  19   4      761.81     1002.34     76.25 o
   1  19   4     3926.77     3831.98    129.64 o
   2  19   4      318.04      254.04     46.92 o
   3  19   4     4888.38     4763.42    177.01 o
   4  19   4       30.03       48.24     41.44 o
   5  19   4     1983.16     1831.75    129.73 o
   6  19   4       53.73       20.60     48.00 o
   7  19   4        0.55        0.00     37.01 o
   8  19   4      344.28      293.55     88.88 o
   9  19   4       48.65       68.61     51.28 o
  10  19   4        0.43        0.00     54.84 o
 -10  20   4      377.94      411.06     61.94 o
  -9  20   4       12.40       59.00     38.86 o
  -8  20   4      586.00      681.39     81.12 o
  -7  20   4      216.49      270.23     46.47 o
  -6  20   4     1006.11     1050.27     76.26 o
  -5  20   4     1082.57     1134.64     79.43 o
  -4  20   4     4236.35     4361.19    162.79 o
  -3  20   4        0.94        0.00     22.57 o
  -2  20   4      364.48      373.46     45.13 o
  -1  20   4     1159.97     1230.19     74.46 o
   0  20   4      672.80      682.55     66.74 o
   1  20   4       12.34        4.76     30.08 o
   2  20   4      803.88      905.50     90.31 o
   3  20   4      211.79      212.72     52.70 o
   4  20   4     1759.86     1645.06    168.85 o
   5  20   4      742.55      654.42     89.56 o
   6  20   4      623.94      721.75     94.43 o
   7  20   4       71.58        0.00     49.24 o
   8  20   4      116.28      142.17     55.96 o
   9  20   4        6.89        0.00     44.02 o
 -10  21   4      146.65      103.77     46.89 o
  -9  21   4       62.77       53.32     42.93 o
  -8  21   4      523.68      502.84     77.10 o
  -7  21   4      121.39       73.64     40.08 o
  -6  21   4     3082.30     3084.56    130.32 o
  -5  21   4      254.18      191.62     53.36 o
  -4  21   4     2114.44     2171.22    111.13 o
  -3  21   4     1854.30     1815.43     85.96 o
  -2  21   4     5620.93     5844.81    169.83 o
  -1  21   4     1483.02     1557.52     95.06 o
   0  21   4     2358.05     2326.97    145.17 o
   1  21   4      229.43      104.65     39.26 o
   2  21   4     2513.00     2813.92    253.63 o
   3  21   4        5.61       59.28     58.42 o
   4  21   4     1696.24     1656.30    125.71 o
   5  21   4        8.37       56.34     51.62 o
   6  21   4        1.05       12.26     50.26 o
   7  21   4       42.37       54.17     55.49 o
   8  21   4      322.08      183.05     62.19 o
   9  21   4       65.50      127.36     56.23 o
  -9  22   4      284.89      262.25     55.03 o
  -8  22   4      191.49      219.42     51.37 o
  -7  22   4       95.76       77.54     40.21 o
  -6  22   4      752.94      767.46     93.33 o
  -5  22   4      271.84      324.37     54.97 o
  -4  22   4       59.24        4.81     32.94 o
  -3  22   4     2426.14     2558.25    252.38 o
  -2  22   4      830.12      929.00     79.29 o
  -1  22   4      265.68      428.11     99.48 o
   0  22   4      454.28      570.93    125.72 o
   1  22   4      421.11      337.20     77.16 o
   2  22   4       29.56        0.00     57.81 o
   3  22   4      506.59      637.84     83.72 o
   4  22   4      146.46      119.17     82.15 o
   5  22   4     1603.23     1701.06    160.18 o
   6  22   4      752.69      449.80     85.51 o
   7  22   4      506.35      476.83    151.91 o
   8  22   4       25.50        0.00     48.87 o
   9  22   4      463.53      550.17     98.25 o
  -9  23   4       93.14       62.51     39.69 o
  -8  23   4      299.35      268.73     67.24 o
  -7  23   4      589.38      379.66     72.77 o
  -6  23   4        0.84       82.05     39.97 o
  -5  23   4      949.68     1127.24     94.00 o
  -4  23   4      899.32     1093.58     86.91 o
  -3  23   4     4113.29     3894.22    242.22 o
  -2  23   4     4471.47     4580.25    178.83 o
  -1  23   4     2666.22     2956.43    143.50 o
   0  23   4     3668.23     3212.64    149.45 o
   1  23   4      827.32      947.97     82.84 o
   2  23   4      112.52      190.95     55.29 o
   3  23   4     1711.16     1924.15    169.84 o
   4  23   4        5.20       37.19     48.84 o
   5  23   4      595.95      657.77     92.13 o
   6  23   4      196.48      164.87     69.26 o
   7  23   4       31.38        0.00     49.48 o
   8  23   4      265.28      384.71     85.95 o
  -8  24   4      265.65      103.81     92.22 o
  -7  24   4       76.49       26.99     41.54 o
  -6  24   4       86.82      110.50     44.24 o
  -5  24   4      163.94      164.87     45.49 o
  -4  24   4      435.40      413.16     72.74 o
  -3  24   4       76.34        0.00     64.97 o
  -2  24   4       43.75       61.72     70.98 o
  -1  24   4       34.95       26.88     49.13 o
   0  24   4      438.11      438.71     76.40 o
   1  24   4       67.71       32.59     39.47 o
   2  24   4      333.99      423.05     78.80 o
   3  24   4      257.80      172.12     61.94 o
   4  24   4      270.95      249.51     68.10 o
   5  24   4       16.72       17.07     55.13 o
   6  24   4      637.53      626.37     97.44 o
   7  24   4       40.57       15.27     59.14 o
   8  24   4      519.69      401.00     86.97 o
  -8  25   4      245.61      169.16     54.53 o
  -7  25   4       87.13       34.28     41.34 o
  -6  25   4      694.76      755.73     84.41 o
  -5  25   4       29.24       23.19     38.86 o
  -4  25   4     1371.57     1478.71    159.81 o
  -3  25   4       51.73       69.50     64.45 o
  -2  25   4     4660.33     4434.31    241.66 o
  -1  25   4      214.24      141.56    113.03 o
   0  25   4     1856.57     1889.57    116.07 o
   1  25   4        1.43       10.26     41.90 o
   2  25   4      796.20      905.85    107.48 o
   3  25   4      611.00      485.49     82.09 o
   4  25   4     2014.05     2123.49    202.19 o
   5  25   4       45.11       65.61     52.13 o
   6  25   4      175.76      192.76     72.16 o
   7  25   4       46.76       67.46     58.17 o
  -7  26   4       41.59       41.06     42.40 o
  -6  26   4      141.52       73.26     57.07 o
  -5  26   4      296.61      172.30     60.84 o
  -4  26   4        0.30       94.64     57.59 o
  -3  26   4      577.79      557.62    183.52 o
  -2  26   4      692.90      584.27    130.47 o
  -1  26   4       43.57       34.02     64.15 o
   0  26   4       11.24        0.00     41.10 o
   1  26   4      255.54      259.18     62.32 o
   2  26   4       39.07       93.85     57.06 o
   3  26   4     1146.86     1469.92    162.75 o
   4  26   4      136.27       75.65     56.78 o
   5  26   4      405.74      588.72     97.83 o
   6  26   4      173.00       76.69     63.55 o
   7  26   4      299.83      197.50     73.78 o
  -7  27   4      228.26      172.39     58.90 o
  -6  27   4        7.68       50.73     41.22 o
  -5  27   4     1100.06     1165.97    118.45 o
  -4  27   4       78.70      109.07     63.02 o
  -3  27   4     1573.94     1899.80    178.69 o
  -2  27   4      132.15      225.69     78.86 o
  -1  27   4     1705.40     2034.39    185.28 o
   0  27   4       93.82      121.96     50.53 o
   1  27   4      472.35      594.95     97.99 o
   2  27   4       51.74       19.55     51.96 o
   3  27   4      310.76      321.87     76.40 o
   4  27   4       85.85       80.74     58.50 o
   5  27   4      337.88      272.53     78.81 o
   6  27   4        6.18        0.00     55.62 o
  -6  28   4      219.84      173.28     62.32 o
  -5  28   4       50.23       42.57     59.17 o
  -4  28   4      220.09      281.29    157.86 o
  -3  28   4       35.86        0.00     45.66 o
  -2  28   4       25.69       28.62     49.86 o
  -1  28   4        4.46        0.00     52.31 o
   0  28   4       21.41       81.31     54.93 o
   1  28   4       46.10       31.70     51.17 o
   2  28   4       97.93      123.26     60.24 o
   3  28   4      171.99       48.15     55.36 o
   4  28   4      700.19      752.48    107.90 o
   5  28   4       72.10       82.52     55.82 o
   6  28   4      435.71      605.35    122.41 o
  -5  29   4       68.59      142.98     66.65 o
  -4  29   4      969.90      746.03    120.46 o
  -3  29   4        6.14        7.31     48.28 o
  -2  29   4      527.07      493.03     99.72 o
  -1  29   4      378.54      253.65     79.54 o
   0  29   4      852.46      915.63    134.45 o
   1  29   4       74.06       13.00     57.31 o
   2  29   4      715.28      862.81    149.52 o
   3  29   4      320.21      269.56    115.87 o
   4  29   4      528.45      556.23    138.80 o
   5  29   4       25.28       20.55     58.28 o
  -5  30   4      205.04      114.77     64.46 o
  -4  30   4       18.81        0.00     53.76 o
  -3  30   4       22.25        0.00     48.25 o
  -2  30   4        0.76        0.00     54.02 o
  -1  30   4       28.47       18.98     51.70 o
   0  30   4       41.06      133.20    109.53 o
   1  30   4      133.66      166.89     87.20 o
   2  30   4       81.07      106.77     65.00 o
   3  30   4      455.40      542.84     98.68 o
   4  30   4       84.02       87.88     67.15 o
  -3  31   4      594.48      560.33    230.88 o
  -2  31   4       48.00      113.81    224.44 o
  -1  31   4      740.05      688.54    198.45 o
   0  31   4       12.80       69.90     56.29 o
   1  31   4      564.30      554.12    119.72 o
   2  31   4       53.94       46.29     68.05 o
   3  31   4      407.89      433.92    161.20 o
  -1  32   4        4.84       35.16     55.83 o
   0  32   4       29.46       58.66     74.96 o
   1  32   4        2.15        0.00     81.18 o
 -11   0   5      342.15      258.46     78.51 o
  -9   0   5      744.25      851.25    127.79 o
  -7   0   5     1212.15     1205.68    118.08 o
  -5   0   5       95.21       88.49     56.49 o
  -3   0   5      219.96      260.98     50.35 o
  -1   0   5     7385.52     7204.67    272.12 o
   1   0   5     4741.63     5088.41    164.92 o
   3   0   5      697.65      594.43     47.91 o
   5   0   5     6557.46     6641.73    174.34 o
   7   0   5     2489.39     2641.53    150.68 o
   9   0   5     1445.52     1594.26    238.40 o
  11   0   5      256.53       47.68    125.86 o
 -12   1   5       86.86       74.04     48.58 o
 -11   1   5      302.59      219.78     52.89 o
 -10   1   5      570.85      526.70     70.45 o
  -9   1   5     1523.80     1624.73    130.01 o
  -8   1   5     1009.99     1230.66     88.75 o
  -7   1   5     1674.02     1513.14     90.40 o
  -6   1   5     3691.61     3931.87    125.41 o
  -5   1   5     6927.82     6753.87    178.43 o
  -4   1   5     4808.97     4972.34    129.66 o
  -3   1   5    13958.37    14677.24    257.29 o
  -2   1   5    15903.16    15775.53    285.91 o
  -1   1   5    10055.94    10397.15    210.11 o
   0   1   5    10996.27    11508.88    230.29 o
   1   1   5    14426.03    15014.67    283.88 o
   2   1   5     7605.10     7783.93    219.29 o
   3   1   5     1076.94     1121.23     46.36 o
   4   1   5     1907.81     1887.73     80.83 o
   5   1   5      281.71      276.01     33.89 o
   6   1   5      123.46      122.59     35.87 o
   7   1   5        2.84        9.50     31.45 o
   8   1   5       65.99      106.38     47.93 o
   9   1   5        0.32       34.70     64.10 o
  10   1   5       36.70        0.00     69.05 o
  11   1   5      139.33       72.26     85.12 o
  12   1   5      376.92      252.33     94.75 o
 -12   2   5      912.69     1058.00     92.83 o
 -11   2   5       51.77       43.43     40.08 o
 -10   2   5     1232.12     1359.04    166.31 o
  -9   2   5        0.48        0.00     33.73 o
  -8   2   5       29.75        0.00     30.78 o
  -7   2   5      280.38      224.01     42.32 o
  -6   2   5      109.98      118.90     35.50 o
  -5   2   5      201.16      157.42     47.46 o
  -4   2   5      432.72      389.26     43.07 o
  -3   2   5      152.94      134.90     58.03 o
  -2   2   5     4790.92     4811.10    107.01 o
  -1   2   5      254.51      296.95     71.45 o
   0   2   5    12523.89    12928.59    251.99 o
   1   2   5     3950.09     4325.67    205.61 o
   2   2   5    25013.04    24064.08    418.29 o
   3   2   5     2014.89     2168.23     61.04 o
   4   2   5     2856.76     2809.56     73.59 o
   5   2   5        8.54        0.00     21.61 o
   6   2   5     8595.99     8324.20    187.81 o
   7   2   5        0.76       34.01     41.97 o
   8   2   5     1615.03     1805.79    123.67 o
   9   2   5       21.07        0.00     55.96 o
  10   2   5     1801.30     1932.51    189.80 o
  11   2   5       57.93       16.65     80.65 o
  12   2   5      777.43      774.56    137.50 o
 -12   3   5      269.23      156.81     46.53 o
 -11   3   5        4.12        0.00     33.59 o
 -10   3   5      768.92     1004.37     91.86 o
  -9   3   5      169.04      195.65     46.91 o
  -8   3   5      245.65      186.45     46.14 o
  -7   3   5      626.69      574.02     65.97 o
  -6   3   5     3086.54     2943.83    110.52 o
  -5   3   5     3626.16     3563.74    112.52 o
  -4   3   5      743.35      783.10     57.33 o
  -3   3   5    23342.49    23807.24    374.14 o
  -2   3   5     5328.12     5692.81    121.08 o
  -1   3   5     9183.15     9526.66    176.69 o
   0   3   5     8572.08     9285.64    197.67 o
   1   3   5      949.39     1041.69     81.81 o
   2   3   5     5494.29     5568.39    143.35 o
   3   3   5      194.53      264.48     25.59 o
   4   3   5      770.27      807.55     40.57 o
   5   3   5      461.49      441.60     57.64 o
   6   3   5      672.61      665.70     88.18 o
   7   3   5      111.14       90.94     59.10 o
   8   3   5        3.28        0.00     39.46 o
   9   3   5      152.23      129.39     55.48 o
  10   3   5      299.12      332.18     98.38 o
  11   3   5      270.80      287.89    114.03 o
  12   3   5      285.70       85.21     78.06 o
 -12   4   5       11.12       52.94     43.50 o
 -11   4   5     2208.08     2096.96    117.49 o
 -10   4   5       38.80        6.92     35.88 o
  -9   4   5     1226.80     1307.32     98.07 o
  -8   4   5     1546.69     1504.05     97.11 o
  -7   4   5     1997.29     1918.08    100.55 o
  -6   4   5      189.25      210.65     37.82 o
  -5   4   5     1491.34     1515.27    118.26 o
  -4   4   5       66.79       87.86     28.21 o
  -3   4   5     1263.98     1211.52     64.03 o
  -2   4   5       63.29       53.66     24.86 o
  -1   4   5     7066.21     7382.55    147.99 o
   0   4   5      234.55      217.42     27.76 o
   1   4   5     9644.81     9515.92    203.74 o
   2   4   5     2633.53     2761.93     94.68 o
   3   4   5      882.22      863.88     38.18 o
   4   4   5       26.93       13.54     20.03 o
   5   4   5     6786.62     6592.06    150.80 o
   6   4   5       82.11       42.72     37.22 o
   7   4   5     8788.93     8663.02    294.74 o
   8   4   5        3.96       61.18     44.01 o
   9   4   5     1725.31     1896.36    126.13 o
  10   4   5        3.59        0.00     43.70 o
  11   4   5      403.61      392.38    163.55 o
  12   4   5       18.75       49.79     73.56 o
 -12   5   5      184.55      115.70     52.30 o
 -11   5   5      238.65      204.03     49.66 o
 -10   5   5      181.76      212.17     49.03 o
  -9   5   5     1706.26     1662.49    115.52 o
  -8   5   5     3595.81     3562.17    151.70 o
  -7   5   5     1096.03     1089.93     81.27 o
  -6   5   5      944.36      967.51     96.27 o
  -5   5   5     2943.26     3028.97    106.01 o
  -4   5   5     8445.23     8045.86    178.27 o
  -3   5   5     5958.40     6024.05    144.37 o
  -2   5   5     3159.75     3252.45     79.17 o
  -1   5   5    18816.97    20436.22    321.05 o
   0   5   5      270.46      249.61     29.14 o
   1   5   5     7179.86     7286.71    143.98 o
   2   5   5     2386.69     2157.61    122.96 o
   3   5   5      337.71      319.40     45.86 o
   4   5   5        1.06       32.33     21.26 o
   5   5   5      594.66      714.01     68.11 o
   6   5   5        2.01        0.00     32.13 o
   7   5   5      101.15      101.63    107.92 o
   8   5   5      180.69      125.43     63.39 o
   9   5   5      131.61      129.09     47.50 o
  10   5   5      172.45      106.97     58.97 o
  11   5   5       62.56       42.30     77.14 o
  12   5   5      107.58       53.78     78.80 o
 -12   6   5     1083.10     1114.11    106.79 o
 -11   6   5      254.94      243.00     52.42 o
 -10   6   5      642.10      642.66     87.18 o
  -9   6   5        0.11       18.42     33.71 o
  -8   6   5     1540.19     1675.26    131.77 o
  -7   6   5      286.35      164.49     34.87 o
  -6   6   5      196.04      148.34     36.48 o
  -5   6   5       35.14       29.95     23.97 o
  -4   6   5      661.90      623.35     48.75 o
  -3   6   5     2294.87     2342.48     85.26 o
  -2   6   5       77.59       53.12     22.84 o
  -1   6   5       29.14       27.48     15.24 o
   0   6   5     3111.16     3245.23     87.63 o
   1   6   5      173.72      176.80     25.08 o
   2   6   5    20110.69    19684.54    450.69 o
   3   6   5      351.46      369.03     48.01 o
   4   6   5     7539.90     7351.87    242.17 o
   5   6   5       18.63       52.95     31.86 o
   6   6   5     6783.08     6870.45    205.60 o
   7   6   5      234.98      237.85     73.67 o
   8   6   5     2849.61     3127.55    192.32 o
   9   6   5       48.33      113.45     43.23 o
  10   6   5     1377.53     1405.25    113.64 o
  11   6   5       32.01       12.70     72.75 o
  12   6   5      643.19      350.36    259.45 o
 -12   7   5       10.53        0.00     42.38 o
 -11   7   5       13.67       87.76     43.49 o
 -10   7   5      133.11       95.31     41.54 o
  -9   7   5     1500.41     1492.73    130.93 o
  -8   7   5      297.84      237.48     42.37 o
  -7   7   5      350.00      318.35     42.76 o
  -6   7   5     4950.03     4887.43    119.91 o
  -5   7   5     4995.37     5046.17    116.65 o
  -4   7   5     1027.45      968.94     60.70 o
  -3   7   5     3412.63     3493.56     91.61 o
  -2   7   5     5938.48     5654.24     98.74 o
  -1   7   5      528.33      708.82     39.94 o
   0   7   5    17541.62    17952.23    288.05 o
   1   7   5      408.82      396.31     47.37 o
   2   7   5     2721.23     2589.14     78.62 o
   3   7   5      470.42      490.84     67.66 o
   4   7   5      663.23      566.37     61.12 o
   5   7   5       54.99       14.71     25.60 o
   6   7   5      198.51      257.71     53.31 o
   7   7   5       51.30       66.75     41.57 o
   8   7   5       19.62        0.00     37.91 o
   9   7   5       65.72       23.18     47.23 o
  10   7   5      525.13      567.45     82.48 o
  11   7   5      247.89      249.87     79.07 o
 -12   8   5        1.18        0.00     48.30 o
 -11   8   5      576.50      566.92     97.65 o
 -10   8   5       15.19        0.00     30.79 o
  -9   8   5      879.31      818.29     71.99 o
  -8   8   5        0.03        2.71     26.20 o
  -7   8   5      195.03      178.47     52.21 o
  -6   8   5       12.68       14.62     20.62 o
  -5   8   5       55.46       63.67     23.57 o
  -4   8   5       81.65       66.97     30.39 o
  -3   8   5      911.10      849.55     48.40 o
  -2   8   5     2757.10     2884.73     62.48 o
  -1   8   5     2737.88     2710.32     62.09 o
   0   8   5      638.89      706.96     40.34 o
   1   8   5     9945.21     9751.13    211.07 o
   2   8   5     2109.45     2175.54    122.08 o
   3   8   5    11631.92    11878.00    273.11 o
   4   8   5      169.63      123.83     35.03 o
   5   8   5     6183.38     6205.71    156.49 o
   6   8   5      152.34      109.82     43.42 o
   7   8   5     4795.04     4953.77    230.24 o
   8   8   5        1.41        0.00     38.77 o
   9   8   5     1246.01     1447.95    200.07 o
  10   8   5      198.13      240.48     85.52 o
  11   8   5      778.32      754.27     91.58 o
 -12   9   5       69.19       94.75     51.86 o
 -11   9   5       57.58       74.31     44.82 o
 -10   9   5      249.52      235.86     76.93 o
  -9   9   5     1326.98     1138.35     84.97 o
  -8   9   5      635.10      709.62     70.90 o
  -7   9   5     3085.35     3028.44    131.65 o
  -6   9   5     2501.43     2521.15     98.93 o
  -5   9   5     3181.79     3271.41     93.34 o
  -4   9   5    13768.15    13620.43    214.80 o
  -3   9   5       14.35       20.27     19.37 o
  -2   9   5      215.52      166.56     22.40 o
  -1   9   5     6531.72     6295.03    105.39 o
   0   9   5      771.65      709.84     36.00 o
   1   9   5     9337.35     9635.86    183.82 o
   2   9   5     2661.35     2479.27     98.84 o
   3   9   5     3554.06     3325.47    104.53 o
   4   9   5      472.77      542.14     67.56 o
   5   9   5        0.40        8.47     26.34 o
   6   9   5      494.61      570.28     72.99 o
   7   9   5       22.79       22.61     62.61 o
   8   9   5       89.53       79.06     44.04 o
   9   9   5      472.03      571.18     87.77 o
  10   9   5       26.10        0.00     55.60 o
  11   9   5      793.69      786.98    122.43 o
 -12  10   5      378.51      406.26     72.70 o
 -11  10   5      111.86       82.54     46.25 o
 -10  10   5      368.61      287.75     78.16 o
  -9  10   5      244.23      210.92     63.55 o
  -8  10   5      143.31      173.65     41.72 o
  -7  10   5        6.68       25.23     28.01 o
  -6  10   5      134.57      135.66     34.70 o
  -5  10   5        8.30       16.91     23.68 o
  -4  10   5      505.00      644.58     47.58 o
  -3  10   5      685.76      775.79     48.34 o
  -2  10   5      880.46      922.40     40.44 o
  -1  10   5       54.28       39.86     16.40 o
   0  10   5     1640.23     1544.49     53.18 o
   1  10   5      518.33      584.54     42.22 o
   2  10   5     9209.52     9533.37    375.66 o
   3  10   5        0.34        0.00     18.88 o
   4  10   5     4269.06     4100.81    125.08 o
   5  10   5      648.33      699.61     62.85 o
   6  10   5     5223.57     5325.66    188.90 o
   7  10   5      112.17       60.69     55.12 o
   8  10   5     2404.87     2062.98    135.90 o
   9  10   5       50.97        0.00     52.08 o
  10  10   5      288.49      316.76     76.97 o
  11  10   5        4.87       36.63     65.01 o
 -12  11   5      135.14       94.24     50.28 o
 -11  11   5       75.44       79.22     44.62 o
 -10  11   5      422.18      376.92     73.13 o
  -9  11   5     1134.92      999.72     96.19 o
  -8  11   5     1892.72     1700.69    132.01 o
  -7  11   5     1099.09     1131.87     75.22 o
  -6  11   5     5515.56     5462.74    143.10 o
  -5  11   5     3847.73     3748.02    102.60 o
  -4  11   5     4805.34     4781.43    113.22 o
  -3  11   5     5373.86     5244.60    114.77 o
  -2  11   5    10082.33    10027.60    151.80 o
  -1  11   5     2205.46     2215.17     55.86 o
   0  11   5     7977.89     7766.71    119.83 o
   1  11   5     3176.20     3181.22     95.42 o
   2  11   5     3813.05     3701.59    129.95 o
   3  11   5     2880.90     2693.27    100.01 o
   4  11   5      576.53      661.60     64.79 o
   5  11   5      178.75      163.24     41.01 o
   6  11   5        0.15        0.00     43.65 o
   7  11   5        2.16        0.00     48.19 o
   8  11   5       14.28        0.00     54.67 o
   9  11   5      174.97      111.49     56.87 o
  10  11   5      167.15      156.77     67.82 o
  11  11   5       32.80        3.47     64.28 o
 -11  12   5      635.32      549.98    110.14 o
 -10  12   5        6.18       52.74     43.20 o
  -9  12   5      801.04      853.43     88.05 o
  -8  12   5       46.34       41.52     34.46 o
  -7  12   5      831.14      889.48     69.67 o
  -6  12   5        1.90        0.00     26.31 o
  -5  12   5        5.15        0.00     19.63 o
  -4  12   5      182.51      192.05     31.18 o
  -3  12   5      642.80      632.66     45.93 o
  -2  12   5       13.08       23.45     16.89 o
  -1  12   5     1082.99     1191.10     44.57 o
   0  12   5     1788.15     1761.15     57.33 o
   1  12   5     1218.15     1153.86     60.84 o
   2  12   5      223.98      289.94     48.65 o
   3  12   5     1571.24     1476.64     81.55 o
   4  12   5     1813.72     1733.49     90.06 o
   5  12   5     2088.96     2389.24    105.46 o
   6  12   5        1.23        0.00     35.49 o
   7  12   5     2998.40     3103.82    197.23 o
   8  12   5      105.89       48.02    113.40 o
   9  12   5      970.64     1076.63    115.96 o
  10  12   5      165.11      132.31     74.31 o
  11  12   5       83.67      128.23     68.64 o
 -11  13   5      298.64      298.10     67.96 o
 -10  13   5      186.33      194.12     78.53 o
  -9  13   5     1103.46     1093.73    152.83 o
  -8  13   5      407.35      405.09     63.86 o
  -7  13   5     1943.52     1916.34     96.83 o
  -6  13   5     1594.11     1569.82    147.83 o
  -5  13   5     4057.87     4215.51    111.97 o
  -4  13   5     2843.66     2763.36    116.91 o
  -3  13   5     5782.50     5811.04    125.22 o
  -2  13   5     1200.78     1344.22     64.00 o
  -1  13   5     5857.86     5848.40    100.00 o
   0  13   5      776.78      733.50     42.15 o
   1  13   5     1703.22     1716.54     74.57 o
   2  13   5      888.44      988.04     79.39 o
   3  13   5     3893.83     3873.39    125.72 o
   4  13   5       59.99      121.89     34.70 o
   5  13   5     1545.46     1268.76     95.15 o
   6  13   5      618.61      596.06     75.38 o
   7  13   5       78.18       16.22     59.22 o
   8  13   5        0.30      111.38     71.38 o
   9  13   5      407.78      384.62     87.82 o
  10  13   5       41.69       76.09     64.99 o
  11  13   5      138.08      226.59     77.16 o
 -11  14   5        5.43       49.13     47.07 o
 -10  14   5      548.00      504.14    120.76 o
  -9  14   5       69.50       21.04     38.63 o
  -8  14   5      433.97      318.57     83.59 o
  -7  14   5       88.73       91.02     37.00 o
  -6  14   5       87.02      151.28     43.59 o
  -5  14   5       36.59        6.21     24.01 o
  -4  14   5        5.82       15.68     22.56 o
  -3  14   5       44.76       89.47     25.95 o
  -2  14   5      840.11      918.89     47.93 o
  -1  14   5      177.19      159.64     23.33 o
   0  14   5     8149.13     7970.74    140.25 o
   1  14   5     1833.17     1943.79    116.10 o
   2  14   5     4494.14     4630.65    158.50 o
   3  14   5      844.02      874.25     70.33 o
   4  14   5     1774.48     1837.22    113.71 o
   5  14   5       26.76       97.95     42.42 o
   6  14   5     1658.12     1693.21    128.09 o
   7  14   5      355.87      294.59     82.78 o
   8  14   5     1961.38     2113.60    184.01 o
   9  14   5      238.39      192.15     80.04 o
  10  14   5     1672.67     2031.84    182.73 o
 -11  15   5       14.60       52.82     48.36 o
 -10  15   5      523.23      497.82     76.89 o
  -9  15   5      130.23       81.43     43.76 o
  -8  15   5      640.32      564.74     72.53 o
  -7  15   5      505.43      416.80     61.78 o
  -6  15   5     1311.34     1443.46     84.75 o
  -5  15   5     1961.07     1922.68     97.16 o
  -4  15   5     2728.89     2976.85     94.42 o
  -3  15   5     2005.90     2021.06     77.42 o
  -2  15   5     4346.37     4297.95    126.81 o
  -1  15   5      108.38       88.64     23.27 o
   0  15   5     2195.15     2405.23     89.37 o
   1  15   5     1341.85     1321.21     93.27 o
   2  15   5     4391.90     4451.88    198.65 o
   3  15   5      350.64      408.85     76.56 o
   4  15   5      335.87      253.48     51.51 o
   5  15   5       32.27       75.01     43.84 o
   6  15   5       66.11       15.37     44.42 o
   7  15   5       23.87        0.00     52.28 o
   8  15   5       23.00        0.00     74.20 o
   9  15   5        0.12       57.30    133.05 o
  10  15   5       39.52       50.32     79.92 o
 -11  16   5      527.94      310.30     68.31 o
 -10  16   5       64.37       98.59     47.24 o
  -9  16   5      659.54      492.25     71.13 o
  -8  16   5      379.06      377.05     71.83 o
  -7  16   5      546.73      514.64     75.64 o
  -6  16   5       32.26        0.00     26.86 o
  -5  16   5     2124.66     1965.93     92.03 o
  -4  16   5      955.85      795.64     58.94 o
  -3  16   5      184.85      222.81     34.12 o
  -2  16   5        1.64       12.02     18.50 o
  -1  16   5     1354.49     1379.23     94.35 o
   0  16   5       41.57       44.64     29.42 o
   1  16   5     2852.78     3238.48    213.61 o
   2  16   5      913.66      905.35     85.42 o
   3  16   5      803.95      996.37     89.78 o
   4  16   5       71.76       54.89     34.31 o
   5  16   5     4434.66     4112.83    239.16 o
   6  16   5        7.16        0.00     42.51 o
   7  16   5     4396.02     4363.98    187.58 o
   8  16   5      176.02      175.02     79.00 o
   9  16   5     2033.13     2310.78    208.57 o
  10  16   5      206.35      179.83    122.96 o
 -10  17   5      129.74       98.96     47.20 o
  -9  17   5      415.40      416.76     89.59 o
  -8  17   5      545.48      436.98     68.26 o
  -7  17   5     1275.49     1256.63    101.55 o
  -6  17   5      111.41      126.04     43.63 o
  -5  17   5     2025.44     1871.06     92.39 o
  -4  17   5     1324.86     1335.71     77.35 o
  -3  17   5     4716.77     4831.85    118.14 o
  -2  17   5     2380.03     2365.14     89.77 o
  -1  17   5     5004.89     5068.99    125.55 o
   0  17   5       73.16       35.20     29.72 o
   1  17   5     2393.08     2659.04    132.52 o
   2  17   5       28.43        1.74     33.81 o
   3  17   5      187.42      203.04     47.71 o
   4  17   5      587.75      519.91     68.93 o
   5  17   5      162.28      132.23     51.94 o
   6  17   5      189.12      134.81    124.04 o
   7  17   5       78.81        0.00     46.58 o
   8  17   5       12.04       39.31     71.78 o
   9  17   5        0.47       21.65     80.97 o
  10  17   5       19.79       24.47     84.55 o
 -10  18   5      181.83      186.28     84.36 o
  -9  18   5      112.70       82.95     48.76 o
  -8  18   5      416.48      469.42     68.07 o
  -7  18   5       15.02        0.00     35.28 o
  -6  18   5      975.36      802.60     78.83 o
  -5  18   5       44.75       44.52     32.12 o
  -4  18   5       28.79       11.64     26.63 o
  -3  18   5       63.74      104.29     28.17 o
  -2  18   5      453.17      485.05     45.51 o
  -1  18   5      529.59      583.36     53.95 o
   0  18   5     3847.52     4090.03    133.53 o
   1  18   5      651.78      727.57     79.01 o
   2  18   5     2939.74     3216.80    146.85 o
   3  18   5      342.83      352.23     61.38 o
   4  18   5     1053.48     1098.09    208.88 o
   5  18   5       34.39       30.32     44.71 o
   6  18   5     2719.66     2462.88    173.84 o
   7  18   5        0.38        0.00     45.20 o
   8  18   5     1339.49     1763.99    232.71 o
   9  18   5      382.73      205.10    132.94 o
 -10  19   5      289.33      196.56     59.07 o
  -9  19   5      110.37      136.24     48.80 o
  -8  19   5      503.32      559.27     80.35 o
  -7  19   5     1439.41     1403.12    142.72 o
  -6  19   5     2321.70     2315.28    126.72 o
  -5  19   5      365.92      251.31     52.66 o
  -4  19   5        5.39       29.53     29.32 o
  -3  19   5     1530.11     1668.00     95.50 o
  -2  19   5     2564.22     2759.89     92.22 o
  -1  19   5        5.90       38.13     36.36 o
   0  19   5     3278.08     3242.92    124.81 o
   1  19   5        7.14        0.00     32.73 o
   2  19   5        8.37       26.65     38.63 o
   3  19   5      214.33      302.74    125.02 o
   4  19   5        4.44       26.25     41.68 o
   5  19   5      856.84      763.12     92.87 o
   6  19   5      101.28       55.27     49.53 o
   7  19   5       24.54        0.00     44.42 o
   8  19   5        4.40        0.00     66.72 o
   9  19   5        6.40        5.31     70.68 o
  -9  20   5       73.40       79.70     49.36 o
  -8  20   5      218.26      257.30     58.36 o
  -7  20   5     1309.80     1484.98    137.33 o
  -6  20   5      119.60       58.68     44.31 o
  -5  20   5      388.68      372.61     59.04 o
  -4  20   5      347.03      316.82     53.87 o
  -3  20   5       25.57       28.76     34.55 o
  -2  20   5      889.63      888.39    131.40 o
  -1  20   5     3227.22     3489.33    192.26 o
   0  20   5      230.88      235.17     48.52 o
   1  20   5     1878.34     1915.02    124.83 o
   2  20   5     1615.16     1527.53    166.56 o
   3  20   5      692.02      652.13     83.49 o
   4  20   5      256.99      318.07     68.17 o
   5  20   5     2042.48     1865.77    135.62 o
   6  20   5      159.34      155.39     73.13 o
   7  20   5     1767.78     1854.35    144.37 o
   8  20   5      326.76      351.37    118.66 o
   9  20   5     1064.70      797.83    188.03 o
  -9  21   5      506.23      480.74     94.94 o
  -8  21   5      218.90      240.95     59.87 o
  -7  21   5     2376.03     2305.67    135.29 o
  -6  21   5     2145.35     2335.42    131.04 o
  -5  21   5     2566.82     2450.95    127.57 o
  -4  21   5     1811.02     1659.92    120.32 o
  -3  21   5      941.31     1014.69     98.15 o
  -2  21   5       86.23       88.53     45.52 o
  -1  21   5     2438.20     2438.92    123.69 o
   0  21   5      388.91      261.17     87.45 o
   1  21   5     1058.91     1273.20    108.36 o
   2  21   5      180.94      162.06     53.43 o
   3  21   5       18.42        5.03     45.29 o
   4  21   5       17.17       35.40     46.53 o
   5  21   5     1024.72      835.39    101.36 o
   6  21   5        2.96       19.31     70.32 o
   7  21   5       27.34       61.86     60.64 o
   8  21   5        0.54        0.00     52.21 o
   9  21   5      149.83        0.00     97.51 o
  -9  22   5       19.30       45.54     44.94 o
  -8  22   5      351.52      326.09     59.35 o
  -7  22   5       33.79       57.54     35.43 o
  -6  22   5       38.37       68.06     40.85 o
  -5  22   5        6.13       94.74     51.53 o
  -4  22   5       96.81      160.47     43.89 o
  -3  22   5      524.16      489.82    125.37 o
  -2  22   5      114.65      161.73     86.36 o
  -1  22   5        6.38        0.00     47.68 o
   0  22   5      384.86      217.79     89.59 o
   1  22   5      383.68      343.63     90.21 o
   2  22   5      944.06     1013.92    138.36 o
   3  22   5      165.39        7.23     50.42 o
   4  22   5     1217.62     1195.35    119.10 o
   5  22   5      105.30      104.87     59.06 o
   6  22   5     1429.65     1227.15    124.72 o
   7  22   5       22.58       12.18     49.49 o
   8  22   5      579.84      592.36     98.09 o
  -8  23   5      517.23      392.37     81.87 o
  -7  23   5      172.33       82.84     45.83 o
  -6  23   5     3337.16     3308.30    197.21 o
  -5  23   5     1207.45     1183.56     97.05 o
  -4  23   5     1742.02     1540.30    121.62 o
  -3  23   5      210.07       85.78     63.84 o
  -2  23   5     3101.81     3099.50    158.59 o
  -1  23   5        0.70        9.55     39.13 o
   0  23   5     3140.80     2867.78    133.60 o
   1  23   5       14.00       89.65     52.25 o
   2  23   5      750.54      599.83     89.21 o
   3  23   5       11.90       12.37     49.07 o
   4  23   5      636.85      584.79     91.65 o
   5  23   5       14.83        0.00     46.34 o
   6  23   5      105.67       90.79     60.72 o
   7  23   5        7.73        0.00     50.36 o
   8  23   5       65.22        4.49     52.68 o
  -8  24   5       58.18       52.80     45.08 o
  -7  24   5      259.80      190.17     98.33 o
  -6  24   5       77.11       42.37     39.28 o
  -5  24   5      189.66      157.88     50.29 o
  -4  24   5      168.01       92.04     64.61 o
  -3  24   5      376.81      314.42     87.36 o
  -2  24   5      174.11      104.73     82.33 o
  -1  24   5      353.98      459.99     85.47 o
   0  24   5        2.13        0.00     40.09 o
   1  24   5     1366.92     1480.15    127.11 o
   2  24   5      257.71      115.84     86.48 o
   3  24   5     1352.67     1735.04    169.00 o
   4  24   5      134.90      165.88     73.13 o
   5  24   5      680.38      747.05    145.78 o
   6  24   5      288.15      324.90     75.53 o
   7  24   5      627.60      651.69    101.97 o
  -7  25   5     1004.32      828.73    126.88 o
  -6  25   5      228.72      175.50     51.16 o
  -5  25   5     1332.02     1253.28    133.73 o
  -4  25   5      850.87      660.60    110.78 o
  -3  25   5      630.73      809.72    189.00 o
  -2  25   5      282.53      345.67     91.55 o
  -1  25   5      870.50     1196.58    111.66 o
   0  25   5      147.76      105.74     55.21 o
   1  25   5     1244.02     1522.44    189.50 o
   2  25   5       11.87       74.24     55.41 o
   3  25   5      447.29      447.41     85.55 o
   4  25   5       43.33       59.65     58.05 o
   5  25   5      296.50      211.31     73.70 o
   6  25   5        0.17        0.00     51.74 o
   7  25   5       40.63       73.53     62.62 o
  -7  26   5        1.03        0.00     42.30 o
  -6  26   5       74.59       44.43     44.21 o
  -5  26   5      231.70      195.82     71.82 o
  -4  26   5        7.51       64.45     53.38 o
  -3  26   5        9.38        7.81     57.02 o
  -2  26   5       60.60       56.51     63.72 o
  -1  26   5       88.65       54.69     54.47 o
   0  26   5      500.22      418.01     82.79 o
   1  26   5      128.32      157.08     60.87 o
   2  26   5      253.24      264.95     73.30 o
   3  26   5      663.21      795.63    105.93 o
   4  26   5      572.49      571.08     90.95 o
   5  26   5      475.63      466.05     90.55 o
   6  26   5      654.71      502.03     97.46 o
  -6  27   5     1214.74     1146.74    153.35 o
  -5  27   5      338.03      229.33    159.79 o
  -4  27   5     1026.70     1086.88    226.48 o
  -3  27   5       56.57      104.71    157.11 o
  -2  27   5      689.70      560.91    113.53 o
  -1  27   5      202.35       88.58     75.13 o
   0  27   5      838.63      674.16     99.32 o
   1  27   5       57.47       24.97     54.76 o
   2  27   5      183.35       67.92     61.51 o
   3  27   5      178.45       49.95     59.80 o
   4  27   5      289.91      280.20     77.89 o
   5  27   5        1.71        0.00     51.81 o
   6  27   5        0.74        0.00     59.20 o
  -6  28   5       43.33       79.07    121.35 o
  -5  28   5       19.68       14.01     52.92 o
  -4  28   5       10.08       23.12     65.29 o
  -3  28   5       18.88      104.91     58.57 o
  -2  28   5       26.04       39.44     60.70 o
  -1  28   5      371.36      264.45    103.74 o
   0  28   5        4.23       45.84     58.53 o
   1  28   5      571.06      719.86    100.68 o
   2  28   5       47.68       75.27     59.88 o
   3  28   5      963.00     1061.09    175.48 o
   4  28   5      215.48      176.29     71.73 o
   5  28   5      768.85      724.59    109.46 o
  -5  29   5      664.39      553.23    169.13 o
  -4  29   5       24.10        0.00     51.32 o
  -3  29   5      412.23      391.97     94.99 o
  -2  29   5      143.70       18.23     52.06 o
  -1  29   5      478.49      440.30    187.50 o
   0  29   5      115.42      122.43    110.82 o
   1  29   5      231.86      268.71     83.12 o
   2  29   5       23.37       11.53     59.76 o
   3  29   5       57.85       55.65     58.57 o
   4  29   5        1.36        0.00     56.76 o
  -4  30   5       12.59       99.68     62.88 o
  -3  30   5       10.72        0.00     55.56 o
  -2  30   5       61.70       80.30     67.96 o
  -1  30   5       86.67       14.00     62.22 o
   0  30   5      385.69      192.44    126.93 o
   1  30   5      126.61       63.68     65.39 o
   2  30   5      285.32      491.54    139.45 o
   3  30   5      146.46      281.52     78.07 o
  -2  31   5      342.55      342.21     91.38 o
  -1  31   5      130.85      147.86    111.68 o
   0  31   5      514.69      112.76    119.63 o
   1  31   5        6.90        8.31     66.17 o
 -12   0   6       60.88       81.60     74.47 o
 -10   0   6      116.25      140.62     66.15 o
  -8   0   6      144.14      100.55     56.51 o
  -6   0   6      142.77      162.96     55.63 o
  -4   0   6     4593.40     4637.12    184.52 o
  -2   0   6    14624.08    14693.81    352.20 o
   0   0   6     1254.00     1375.21     86.49 o
   2   0   6    11717.81    11779.33    310.67 o
   4   0   6     3851.72     3970.12    163.70 o
   6   0   6     7262.65     7473.28    256.26 o
   8   0   6     1080.31     1020.60    201.03 o
  10   0   6       52.11       88.70    117.70 o
 -12   1   6       95.36       12.01     43.35 o
 -11   1   6      122.47      129.03     50.63 o
 -10   1   6      855.71     1016.60     92.46 o
  -9   1   6      785.12      838.74     92.08 o
  -8   1   6     1508.61     1614.50    102.93 o
  -7   1   6     1052.75     1179.91     86.00 o
  -6   1   6     3739.85     3712.91    139.87 o
  -5   1   6     5154.79     5109.04    143.01 o
  -4   1   6     3673.27     3534.63    112.65 o
  -3   1   6     6782.79     6882.09    159.71 o
  -2   1   6     1683.55     1723.07     52.92 o
  -1   1   6      867.36      952.16     59.85 o
   0   1   6      598.36      569.51     51.72 o
   1   1   6     1516.07     1576.66     80.44 o
   2   1   6     1742.34     1771.66     86.39 o
   3   1   6     2539.79     2579.10    101.33 o
   4   1   6       16.22       14.38     18.87 o
   5   1   6        8.72        0.00     27.60 o
   6   1   6      380.77      342.87     49.25 o
   7   1   6       36.23       40.02     42.83 o
   8   1   6      895.97      842.77    130.48 o
   9   1   6     1356.18     1453.33    185.24 o
  10   1   6      631.67      615.16    127.41 o
  11   1   6      558.80      673.44    143.22 o
 -12   2   6        5.24        6.03     40.55 o
 -11   2   6      337.91      331.24     65.45 o
 -10   2   6       10.28        0.00     34.55 o
  -9   2   6       41.11       14.61     38.84 o
  -8   2   6      120.00      134.24     43.00 o
  -7   2   6      742.63      867.63     82.44 o
  -6   2   6       36.22        2.90     23.85 o
  -5   2   6     1992.87     2074.67     96.80 o
  -4   2   6       73.09      156.50     33.50 o
  -3   2   6    13052.45    13104.10    244.87 o
  -2   2   6     3900.91     4364.98    106.02 o
  -1   2   6     5814.99     5887.29    150.97 o
   0   2   6     4267.30     4425.48    129.22 o
   1   2   6     4387.81     4148.90    216.28 o
   2   2   6     3678.38     3603.44    118.27 o
   3   2   6     4243.97     4212.21    149.76 o
   4   2   6       13.88       24.40     21.91 o
   5   2   6     2811.75     3099.08    141.05 o
   6   2   6      350.70      410.22     99.53 o
   7   2   6     4289.24     4307.68    172.41 o
   8   2   6      321.62      250.18     64.13 o
   9   2   6      316.48      421.65    242.16 o
  10   2   6        1.67       36.16     74.31 o
  11   2   6       48.04        0.00     93.10 o
 -12   3   6       47.83        8.13     40.16 o
 -11   3   6      266.43      288.40    105.91 o
 -10   3   6      531.39      670.47    107.63 o
  -9   3   6     1946.59     1620.91    109.49 o
  -8   3   6     3867.48     3777.06    194.63 o
  -7   3   6     1906.58     1843.64    103.84 o
  -6   3   6     5128.69     5228.06    153.04 o
  -5   3   6     6830.70     7071.47    212.06 o
  -4   3   6     3636.76     3712.97    115.25 o
  -3   3   6    12330.14    12654.98    239.47 o
  -2   3   6      624.13      613.14     42.97 o
  -1   3   6     3016.85     3172.81     92.44 o
   0   3   6     4831.91     4876.21    138.19 o
   1   3   6      608.77      675.64     64.20 o
   2   3   6     9007.74     8974.35    226.10 o
   3   3   6      540.40      698.26     61.13 o
   4   3   6      125.33      117.97     28.97 o
   5   3   6       89.94       66.06     38.49 o
   6   3   6      239.24      135.29     67.33 o
   7   3   6      992.66     1161.07    102.93 o
   8   3   6      455.38      439.09     87.76 o
   9   3   6      491.49      298.47    128.76 o
  10   3   6      548.41      560.74    121.77 o
  11   3   6      299.94      238.16    111.16 o
 -12   4   6      510.09      475.46     74.13 o
 -11   4   6      183.67      147.16     47.30 o
 -10   4   6      148.90      185.69     50.52 o
  -9   4   6        1.84        0.00     38.29 o
  -8   4   6       60.20       10.76     32.27 o
  -7   4   6      324.03      297.56     61.72 o
  -6   4   6      886.51     1059.89     78.79 o
  -5   4   6      309.07      297.38     55.37 o
  -4   4   6    10088.08     9842.55    365.94 o
  -3   4   6       68.51      105.76     27.99 o
  -2   4   6     5119.59     5050.52    111.22 o
  -1   4   6     1853.18     2069.37     74.32 o
   0   4   6     2715.46     2476.01     95.14 o
   1   4   6     3864.46     4255.39    129.02 o
   2   4   6    47526.17    47858.36    776.24 o
   3   4   6       58.76       46.41     29.16 o
   4   4   6     7100.84     6625.48    173.43 o
   5   4   6        3.69        0.00     24.27 o
   6   4   6     4023.91     4410.45    199.45 o
   7   4   6      185.53      119.89     59.97 o
   8   4   6     2627.11     2758.01    157.36 o
   9   4   6       23.59       48.67     50.91 o
  10   4   6      464.90      639.15    240.97 o
  11   4   6       63.48      278.91    110.51 o
 -12   5   6       90.68      119.03     47.58 o
 -11   5   6       77.65       93.40     39.60 o
 -10   5   6      411.38      454.38     60.50 o
  -9   5   6      799.85      759.66     83.58 o
  -8   5   6     1292.89     1230.26     92.40 o
  -7   5   6     1323.22     1391.22     92.30 o
  -6   5   6      974.90      934.88     74.54 o
  -5   5   6     1828.75     1899.46     94.86 o
  -4   5   6     3895.18     3787.90    118.58 o
  -3   5   6     4265.76     4417.42    178.65 o
  -2   5   6    12825.71    13216.59    193.71 o
  -1   5   6       53.27       46.07     19.21 o
   0   5   6      693.25      699.21     48.81 o
   1   5   6     1539.67     1750.71     69.70 o
   2   5   6     2589.50     2609.36     82.31 o
   3   5   6        2.47       12.46     25.24 o
   4   5   6      460.65      452.63     46.43 o
   5   5   6       64.89       36.55     33.44 o
   6   5   6      668.22      551.29     88.46 o
   7   5   6      265.50      238.42     74.27 o
   8   5   6      289.07      282.31    111.19 o
   9   5   6      753.88      741.43     97.71 o
  10   5   6      670.64      703.18    130.84 o
  11   5   6      338.88      521.68    216.92 o
 -12   6   6       24.64        7.72     42.40 o
 -11   6   6       71.13       43.16     37.54 o
 -10   6   6        5.31        0.00     33.00 o
  -9   6   6      358.14      494.71     62.89 o
  -8   6   6      145.65      129.37     39.13 o
  -7   6   6      494.16      367.36     65.66 o
  -6   6   6      212.54      257.02     44.86 o
  -5   6   6      329.83      299.86     52.16 o
  -4   6   6        8.30        0.00     26.66 o
  -3   6   6     9018.13     9188.63    195.15 o
  -2   6   6      852.83     1067.24     60.29 o
  -1   6   6     6609.94     6490.04    116.77 o
   0   6   6        6.87        1.05     20.29 o
   1   6   6     3731.72     3601.54     99.19 o
   2   6   6       50.61       49.99     42.56 o
   3   6   6    15079.10    15316.56    309.15 o
   4   6   6      125.05      102.09     67.60 o
   5   6   6     4735.02     4197.34    175.55 o
   6   6   6       71.75       49.22     52.37 o
   7   6   6     2978.94     2856.82    316.25 o
   8   6   6      153.25      104.87     68.62 o
   9   6   6     1657.41     1700.67    135.39 o
  10   6   6       28.54        0.00     56.65 o
  11   6   6      304.27      484.06    124.14 o
 -12   7   6      111.62      145.06     56.64 o
 -11   7   6      281.10      270.91     54.77 o
 -10   7   6      726.48      726.69     96.94 o
  -9   7   6     2074.51     1801.16    104.22 o
  -8   7   6     3469.15     3556.04    131.04 o
  -7   7   6      227.93      186.28     39.73 o
  -6   7   6      304.59      342.17     81.64 o
  -5   7   6     2950.26     2906.74    100.85 o
  -4   7   6      257.33      210.21     32.10 o
  -3   7   6     3239.50     3022.17     90.52 o
  -2   7   6      332.77      344.63     30.31 o
  -1   7   6     1026.41     1071.80     47.21 o
   0   7   6       90.89       69.30     20.67 o
   1   7   6      688.46      728.10     47.48 o
   2   7   6       50.52       72.53     25.81 o
   3   7   6       65.09       70.57     42.84 o
   4   7   6       16.14        0.00     29.08 o
   5   7   6      813.85      924.29     83.31 o
   6   7   6      108.81       71.57     55.46 o
   7   7   6     2065.60     1952.97    155.00 o
   8   7   6     1327.76     1354.90    143.58 o
   9   7   6      551.46      578.20    106.56 o
  10   7   6      604.41      546.67     94.25 o
  11   7   6      255.30      262.26     99.83 o
 -12   8   6      127.28      172.50     58.05 o
 -11   8   6        2.42        0.24     37.43 o
 -10   8   6       59.05      106.39     40.17 o
  -9   8   6       77.30       70.37     37.51 o
  -8   8   6        0.70        0.00     26.91 o
  -7   8   6       59.02      109.46     34.08 o
  -6   8   6       49.48       59.61     30.27 o
  -5   8   6      363.52      434.75     58.83 o
  -4   8   6        3.09        0.00     18.36 o
  -3   8   6        0.59        0.00     18.61 o
  -2   8   6     4339.11     4273.95     93.06 o
  -1   8   6     1435.77     1573.23     76.79 o
   0   8   6     8555.80     8997.13    143.74 o
   1   8   6      508.39      547.25     46.44 o
   2   8   6     7821.55     7784.05    249.53 o
   3   8   6        3.28        9.48     30.90 o
   4   8   6     4982.29     4928.96    194.07 o
   5   8   6       25.12       14.19     49.92 o
   6   8   6     2131.62     2301.53    127.89 o
   7   8   6       22.60       29.81     56.42 o
   8   8   6      859.85      972.47    129.07 o
   9   8   6      130.31      148.24     71.99 o
  10   8   6      253.95      328.34     78.98 o
  11   8   6      115.09      144.38     83.03 o
 -11   9   6      176.44      206.69     58.92 o
 -10   9   6      790.00      696.64     72.87 o
  -9   9   6     2159.95     1892.36    124.70 o
  -8   9   6     1455.28     1326.25     94.22 o
  -7   9   6     2061.36     1860.52     95.97 o
  -6   9   6     2580.15     2680.95    106.22 o
  -5   9   6     1631.88     1649.92     83.70 o
  -4   9   6     5361.54     5117.47    150.69 o
  -3   9   6     1262.31     1286.02     61.22 o
  -2   9   6     5542.92     5387.04    108.87 o
  -1   9   6      888.89      895.91     45.43 o
   0   9   6     3443.06     3423.12    131.75 o
   1   9   6      732.03      792.69     86.24 o
   2   9   6      276.25      292.37     43.46 o
   3   9   6      151.89      165.71     52.46 o
   4   9   6       17.02       68.73     37.43 o
   5   9   6        8.12       31.40     36.41 o
   6   9   6      163.85      139.10     72.88 o
   7   9   6        2.83       13.17     55.84 o
   8   9   6      245.00      164.76    127.47 o
   9   9   6       37.46       39.87     62.89 o
  10   9   6     1120.36      964.18    144.65 o
  11   9   6      437.26      459.28    100.66 o
 -11  10   6       95.32      132.92     49.54 o
 -10  10   6        0.64       20.58     34.01 o
  -9  10   6        0.15        0.00     33.21 o
  -8  10   6       68.74       30.70     33.79 o
  -7  10   6      201.10      228.56     72.14 o
  -6  10   6       45.23       83.28     30.76 o
  -5  10   6      365.14      403.97     42.69 o
  -4  10   6      281.21      301.97     36.40 o
  -3  10   6     2141.67     2074.71     75.67 o
  -2  10   6     3542.80     3863.63    135.96 o
  -1  10   6     6718.83     7077.62    125.78 o
   0  10   6      729.41      740.14     44.83 o
   1  10   6     4905.49     5082.73    137.70 o
   2  10   6        0.31        0.00     27.42 o
   3  10   6     5730.04     5555.27    149.68 o
   4  10   6       14.26       39.37     44.92 o
   5  10   6     4778.52     5258.98    185.66 o
   6  10   6      129.23       10.38     58.63 o
   7  10   6     2350.39     2027.27    166.57 o
   8  10   6       81.15       77.62     67.65 o
   9  10   6       96.30      100.36     74.73 o
  10  10   6      317.37      314.20    100.65 o
  11  10   6       47.00       26.59     66.14 o
 -11  11   6      348.55      260.51     87.95 o
 -10  11   6      330.37      389.65     63.41 o
  -9  11   6      625.29      715.49     71.04 o
  -8  11   6     1859.10     1912.25    112.77 o
  -7  11   6     1172.44     1167.05     80.64 o
  -6  11   6      796.84      767.93     72.18 o
  -5  11   6     2939.89     2701.04    103.75 o
  -4  11   6     1556.51     1554.30     72.43 o
  -3  11   6     3512.60     3783.31     98.73 o
  -2  11   6     1678.25     1727.26     60.15 o
  -1  11   6     3182.19     3161.85     69.94 o
   0  11   6      942.23      983.95     53.13 o
   1  11   6      104.67      241.68     96.57 o
   2  11   6      490.98      484.78     61.28 o
   3  11   6       17.33       18.88     28.89 o
   4  11   6        0.98       14.61     28.03 o
   5  11   6      246.45      324.76     82.47 o
   6  11   6       10.06       17.84     50.60 o
   7  11   6      422.28      211.15    125.86 o
   8  11   6        2.84        0.00     52.56 o
   9  11   6     1117.58     1002.48    143.78 o
  10  11   6      213.07      107.50    126.39 o
 -11  12   6        0.02        0.00     38.08 o
 -10  12   6      169.68      172.12     56.25 o
  -9  12   6       15.68       45.56     36.66 o
  -8  12   6       59.70       66.71     39.35 o
  -7  12   6       32.28       60.70     34.09 o
  -6  12   6      876.67      956.93     71.33 o
  -5  12   6       85.72      114.82     32.09 o
  -4  12   6     1513.38     1669.48     75.69 o
  -3  12   6      126.59      113.34     26.94 o
  -2  12   6     2988.28     3206.78     79.59 o
  -1  12   6     1115.31     1189.21     50.56 o
   0  12   6     9685.51     9904.17    177.79 o
   1  12   6     1368.33     1448.16    141.07 o
   2  12   6     8317.13     8568.99    226.29 o
   3  12   6      635.69      719.50     81.96 o
   4  12   6     3742.61     3745.55    127.90 o
   5  12   6       49.66      115.07     58.75 o
   6  12   6     2356.20     2400.80    175.20 o
   7  12   6       97.68        0.00     95.90 o
   8  12   6     1038.86     1068.65    139.92 o
   9  12   6       95.87       84.74     75.09 o
  10  12   6      135.90      131.94     85.65 o
 -11  13   6       54.67        0.00     47.85 o
 -10  13   6     1048.84      997.30    103.45 o
  -9  13   6      621.19      590.94     76.24 o
  -8  13   6     1974.89     1806.70    103.37 o
  -7  13   6      851.40      776.44    115.87 o
  -6  13   6     2533.99     2592.25    171.28 o
  -5  13   6      874.84      853.60     80.32 o
  -4  13   6     2955.64     3048.22    103.58 o
  -3  13   6     1061.65     1096.57     61.96 o
  -2  13   6     3398.94     3409.59     83.67 o
  -1  13   6      357.68      320.22     32.08 o
   0  13   6     3199.66     3489.35    120.94 o
   1  13   6     1921.31     2034.91    111.86 o
   2  13   6     2941.19     3054.48    171.66 o
   3  13   6       30.31        6.41     33.20 o
   4  13   6       90.24      121.09     46.40 o
   5  13   6       76.45       81.51     77.32 o
   6  13   6      280.39      165.31     67.19 o
   7  13   6      169.89      149.48     68.75 o
   8  13   6      356.57      444.75    238.40 o
   9  13   6      336.05      262.18    148.73 o
  10  13   6      336.43      187.48     96.80 o
 -11  14   6      166.69      143.66     95.84 o
 -10  14   6        2.29        6.34     41.53 o
  -9  14   6       41.66        4.95     36.82 o
  -8  14   6       97.60       42.51     46.63 o
  -7  14   6       57.24       65.92     34.00 o
  -6  14   6        2.08       34.45     29.48 o
  -5  14   6     1405.39     1283.57    122.00 o
  -4  14   6      495.29      454.31     44.05 o
  -3  14   6     2562.78     2512.75     87.29 o
  -2  14   6      620.31      562.77     40.58 o
  -1  14   6     4315.27     4301.73     93.65 o
   0  14   6     1306.83     1454.43     97.92 o
   1  14   6     2842.83     2895.32    130.29 o
   2  14   6       34.37       95.60     37.95 o
   3  14   6     2560.13     2380.92    242.65 o
   4  14   6        3.31        0.00     35.53 o
   5  14   6     4402.65     4745.41    244.61 o
   6  14   6      138.61      126.72     65.22 o
   7  14   6     2272.07     2611.68    690.06 o
   8  14   6      146.43       97.55     81.54 o
   9  14   6      378.73      421.52    107.40 o
  10  14   6      130.49      107.33    107.06 o
 -10  15   6      161.86       61.26     46.51 o
  -9  15   6      615.03      743.72    115.18 o
  -8  15   6      366.78      257.49     55.40 o
  -7  15   6     1560.30     1567.18     95.36 o
  -6  15   6     1229.36     1251.21     84.12 o
  -5  15   6     2963.78     3237.92    117.28 o
  -4  15   6      690.23      703.39     65.07 o
  -3  15   6     3820.08     3857.48    109.07 o
  -2  15   6      110.04       97.75     25.11 o
  -1  15   6     3457.01     3744.44     95.56 o
   0  15   6      132.73      181.92     46.75 o
   1  15   6      439.45      414.82     62.78 o
   2  15   6      118.94       99.36     40.94 o
   3  15   6      317.00      234.02     52.96 o
   4  15   6      309.89      321.75     61.95 o
   5  15   6       40.00       18.24     38.24 o
   6  15   6       80.03      120.74     62.52 o
   7  15   6      397.22      456.20    101.73 o
   8  15   6      251.40      122.51     79.95 o
   9  15   6      551.41      492.28    218.96 o
  10  15   6      137.42       87.55     82.74 o
 -10  16   6      169.55      163.94     52.87 o
  -9  16   6        2.35       11.82     41.08 o
  -8  16   6       27.80       12.93     37.65 o
  -7  16   6        7.22       41.46     35.35 o
  -6  16   6       16.09       27.85     31.54 o
  -5  16   6      762.45      663.57     82.19 o
  -4  16   6     3427.83     3633.27    141.54 o
  -3  16   6        7.76        9.54     25.02 o
  -2  16   6     2778.06     2995.82     83.42 o
  -1  16   6     1886.76     2140.00    101.13 o
   0  16   6       91.09      112.47     46.56 o
   1  16   6      531.93      564.51    127.03 o
   2  16   6     2858.32     2878.47    184.09 o
   3  16   6     1441.71     1280.18    102.46 o
   4  16   6     6047.56     6029.88    203.02 o
   5  16   6      135.48       80.45     52.47 o
   6  16   6     4373.16     4384.57    237.91 o
   7  16   6       23.57        0.00     61.67 o
   8  16   6     1111.49     1012.93    144.54 o
   9  16   6        2.52        0.00     65.98 o
 -10  17   6      126.19      106.36     53.66 o
  -9  17   6      442.11      308.51     65.19 o
  -8  17   6      224.68      237.35     61.22 o
  -7  17   6      756.81      823.15    107.92 o
  -6  17   6     1819.92     1786.59    104.43 o
  -5  17   6        5.59        1.48     28.56 o
  -4  17   6      298.76      396.76     50.63 o
  -3  17   6      553.85      576.21     66.29 o
  -2  17   6      888.66     1008.06     55.77 o
  -1  17   6      199.45      263.59     46.69 o
   0  17   6       27.55       40.30     37.18 o
   1  17   6       48.81       59.56     40.55 o
   2  17   6       16.28        8.22     34.05 o
   3  17   6      208.62      128.07     49.25 o
   4  17   6      269.19      315.41     72.36 o
   5  17   6       47.76       18.40     42.41 o
   6  17   6      705.53      661.62    115.19 o
   7  17   6        1.34       42.01     69.56 o
   8  17   6      556.12      557.75    122.28 o
   9  17   6       38.87       32.14     69.52 o
 -10  18   6      143.71      162.37     57.38 o
  -9  18   6      151.97       99.49     48.85 o
  -8  18   6      116.84       95.16     46.52 o
  -7  18   6      310.91      181.49     50.60 o
  -6  18   6     1149.10      990.07     77.90 o
  -5  18   6      310.21      320.11     59.91 o
  -4  18   6      128.64      147.01     36.56 o
  -3  18   6     1019.50      940.67     64.13 o
  -2  18   6     2126.00     2206.22     93.21 o
  -1  18   6      157.63      272.67     50.09 o
   0  18   6     1115.81     1040.60     96.05 o
   1  18   6     1246.34     1186.08    101.97 o
   2  18   6      179.02      100.53     44.40 o
   3  18   6     4451.27     4369.72    177.77 o
   4  18   6      929.09      935.94    101.48 o
   5  18   6     3089.57     2836.22    155.49 o
   6  18   6     1971.67     2003.30    140.86 o
   7  18   6      903.19      946.48    136.89 o
   8  18   6       89.83       59.08    105.35 o
   9  18   6      592.27      703.22    138.23 o
  -9  19   6      473.05      304.42     67.37 o
  -8  19   6     1459.15     1603.29    122.21 o
  -7  19   6      501.94      701.21     81.30 o
  -6  19   6      670.32      705.89     79.76 o
  -5  19   6     2516.69     2398.63    119.03 o
  -4  19   6       95.50      107.88     33.43 o
  -3  19   6      949.91      868.02     67.03 o
  -2  19   6        3.75       12.76     34.12 o
  -1  19   6       52.80       12.58     34.83 o
   0  19   6       23.06       45.31     40.88 o
   1  19   6      792.10      870.65     90.88 o
   2  19   6      649.53      621.07     81.47 o
   3  19   6      364.60      235.15    100.53 o
   4  19   6       10.98        0.00     40.00 o
   5  19   6       42.78        0.00     41.17 o
   6  19   6      127.59      161.24     58.82 o
   7  19   6      707.04      986.45    229.38 o
   8  19   6      113.97        0.00     71.70 o
   9  19   6      385.48      334.27    102.45 o
  -9  20   6       38.43       19.54     45.13 o
  -8  20   6       28.52       23.42     43.56 o
  -7  20   6       27.16        8.00     35.79 o
  -6  20   6      124.72      110.59     49.38 o
  -5  20   6      248.76      291.35     50.05 o
  -4  20   6      509.21      675.68     63.54 o
  -3  20   6      236.13      188.95     52.08 o
  -2  20   6      741.51      784.95     75.29 o
  -1  20   6     2082.78     1950.19    147.81 o
   0  20   6     1536.97     1668.37    133.14 o
   1  20   6        3.26        0.00     33.95 o
   2  20   6     3059.16     3324.48    167.90 o
   3  20   6      143.70       23.39     79.13 o
   4  20   6     2573.72     2843.88    162.09 o
   5  20   6      273.53      233.52     64.30 o
   6  20   6     1356.83     1584.53    137.59 o
   7  20   6        7.66       31.33     76.15 o
   8  20   6      370.79      208.40     91.08 o
  -9  21   6      204.13      148.79     58.41 o
  -8  21   6      822.49      908.28     95.91 o
  -7  21   6      640.79      644.59     79.83 o
  -6  21   6     1517.71     1716.23    150.34 o
  -5  21   6      242.83      185.26     51.85 o
  -4  21   6     1503.23     1592.17    112.67 o
  -3  21   6      550.47      426.30     74.99 o
  -2  21   6     2041.79     1914.81    110.32 o
  -1  21   6       63.48      104.73     65.99 o
   0  21   6     1182.58     1543.18    121.80 o
   1  21   6       76.76      135.00     67.60 o
   2  21   6      657.40      615.11     87.29 o
   3  21   6        1.51       10.85     50.92 o
   4  21   6        6.49        0.00     49.61 o
   5  21   6        0.79        0.00     54.67 o
   6  21   6       47.28       66.81     63.54 o
   7  21   6       36.91        0.00     71.93 o
   8  21   6       83.88        0.00     72.83 o
  -8  22   6        7.69       19.68     42.35 o
  -7  22   6      137.39       98.39     46.86 o
  -6  22   6        3.96        0.00     35.05 o
  -5  22   6      378.11      415.48     63.90 o
  -4  22   6      107.38      107.32     45.38 o
  -3  22   6     1401.55     1218.94    112.36 o
  -2  22   6      351.73      309.04     55.31 o
  -1  22   6     4108.01     3962.94    178.78 o
   0  22   6       16.14        0.43     45.49 o
   1  22   6     1714.22     1811.85    133.72 o
   2  22   6      215.43      110.69     60.73 o
   3  22   6     2085.66     2056.08    146.93 o
   4  22   6       37.45       66.65     73.27 o
   5  22   6     3030.95     3314.01    186.47 o
   6  22   6       91.03       64.26     61.04 o
   7  22   6      618.66      707.45    136.27 o
   8  22   6       49.88       35.22     98.37 o
  -8  23   6      422.35      404.36     67.79 o
  -7  23   6      699.80      649.31     83.42 o
  -6  23   6      117.30      103.10     48.56 o
  -5  23   6      910.45      890.07    191.95 o
  -4  23   6      180.16      151.19     90.53 o
  -3  23   6     1228.95     1455.17    125.30 o
  -2  23   6      188.43       77.84     55.56 o
  -1  23   6      247.09      324.41    107.70 o
   0  23   6       32.28       35.52     50.81 o
   1  23   6      317.59      346.22     73.85 o
   2  23   6        2.71        6.77     51.36 o
   3  23   6       78.66       16.63     50.58 o
   4  23   6        1.99       91.58     59.90 o
   5  23   6       27.62        0.00     51.95 o
   6  23   6        9.03       24.06     87.12 o
   7  23   6      337.99      283.49    109.45 o
  -7  24   6        4.00       19.93     39.14 o
  -6  24   6       75.18      108.92     55.23 o
  -5  24   6       10.72        4.17     36.37 o
  -4  24   6       77.31       22.96     61.30 o
  -3  24   6       14.53        0.00     51.07 o
  -2  24   6      427.80      583.17     89.48 o
  -1  24   6      246.05      200.95     80.76 o
   0  24   6      459.66      505.11    109.25 o
   1  24   6      122.52      121.46     62.00 o
   2  24   6      529.98      439.43     85.45 o
   3  24   6      265.67      326.78     97.42 o
   4  24   6     1212.97     1337.83    130.29 o
   5  24   6       14.07       52.26     51.83 o
   6  24   6      375.75      335.40     78.36 o
   7  24   6       25.23       32.00    111.47 o
  -7  25   6      379.29      244.38     76.48 o
  -6  25   6      425.83      426.59     81.34 o
  -5  25   6        0.45       14.22     48.13 o
  -4  25   6      910.99      897.51    130.50 o
  -3  25   6       43.72      126.45     73.52 o
  -2  25   6     1196.99     1306.35    128.76 o
  -1  25   6       69.44       12.00     56.30 o
   0  25   6      369.29      461.46     88.04 o
   1  25   6       15.66        0.00     48.36 o
   2  25   6       78.27      114.00     60.47 o
   3  25   6       91.84       64.08     60.06 o
   4  25   6       25.28        0.00     45.70 o
   5  25   6      232.48      196.18    114.73 o
   6  25   6      102.37       65.51     57.40 o
  -6  26   6        6.17       18.61     45.61 o
  -5  26   6       32.60        2.37     84.73 o
  -4  26   6       14.16        0.00     83.22 o
  -3  26   6      294.14      319.83    143.79 o
  -2  26   6      423.90      232.28    110.89 o
  -1  26   6      669.94      658.42    162.33 o
   0  26   6      282.08      328.35     77.61 o
   1  26   6     1017.54     1133.42    124.29 o
   2  26   6      441.31      531.08     91.83 o
   3  26   6      937.20      860.55    153.58 o
   4  26   6       76.35        0.00     58.65 o
   5  26   6      302.64      201.95     74.47 o
  -5  27   6      741.64      871.98    288.22 o
  -4  27   6       48.54      143.28     74.41 o
  -3  27   6      438.92      368.21    190.83 o
  -2  27   6       93.00      102.33    104.38 o
  -1  27   6      369.58      407.42     85.57 o
   0  27   6       10.39       16.04     55.23 o
   1  27   6      310.49      265.80     76.27 o
   2  27   6        0.06       27.42     54.37 o
   3  27   6       25.49        0.00     54.34 o
   4  27   6       25.36       22.50     62.71 o
   5  27   6        3.36       40.90     57.56 o
  -5  28   6        0.11       40.90     59.40 o
  -4  28   6      154.80      255.56    112.33 o
  -3  28   6        4.60       50.58     53.77 o
  -2  28   6      456.10      345.59     94.50 o
  -1  28   6      201.41      129.39     86.07 o
   0  28   6      618.74      725.93    108.49 o
   1  28   6      434.87      281.03     82.70 o
   2  28   6      661.11      828.52    114.63 o
   3  28   6       94.96       77.79     52.52 o
   4  28   6     1890.74     2080.24    171.20 o
  -4  29   6      196.98      191.46     80.40 o
  -3  29   6       33.98      144.71     68.43 o
  -2  29   6      107.55        0.00     66.00 o
  -1  29   6       85.51       46.61     92.35 o
   0  29   6      250.41      276.06     87.38 o
   1  29   6       19.77        0.00     66.64 o
   2  29   6       22.25       95.50     62.77 o
   3  29   6        3.05       47.29     64.52 o
  -2  30   6       62.82       25.56    102.02 o
  -1  30   6      436.24      449.73    156.14 o
   0  30   6      359.58      262.30    101.08 o
   1  30   6      614.71      615.55    109.15 o
 -11   0   7      186.49      113.15    150.13 o
  -9   0   7      257.75      269.04     83.26 o
  -7   0   7     3179.68     3457.96    201.48 o
  -5   0   7     4753.70     4366.22    206.18 o
  -3   0   7     2642.99     2485.99    142.53 o
  -1   0   7     6498.60     6859.80    444.79 o
   1   0   7     6909.07     6998.98    276.84 o
   3   0   7     7848.36     7999.31    288.65 o
   5   0   7     1169.50     1338.16    130.37 o
   7   0   7       77.68       82.47    102.66 o
   9   0   7      105.92        0.00     80.32 o
  11   0   7       41.15      183.63    133.59 o
 -12   1   7      118.60       78.83     53.87 o
 -11   1   7      280.45      332.23     84.91 o
 -10   1   7      605.10      580.53     75.83 o
  -9   1   7     1385.38     1275.02    103.05 o
  -8   1   7     1071.46     1148.96     93.99 o
  -7   1   7     1273.94     1498.81    100.13 o
  -6   1   7      542.22      606.69     65.75 o
  -5   1   7      313.33      319.80     47.18 o
  -4   1   7      323.76      351.11     47.42 o
  -3   1   7     1498.73     1428.82     79.30 o
  -2   1   7      188.59      186.86     34.68 o
  -1   1   7      221.95      247.74     38.41 o
   0   1   7       14.38        9.77     21.21 o
   1   1   7        1.80        9.37     23.07 o
   2   1   7     1007.94     1012.68     69.84 o
   3   1   7     1390.34     1284.68     74.88 o
   4   1   7      545.16      542.82     80.82 o
   5   1   7     1522.11     1515.55     85.62 o
   6   1   7     2424.52     2273.64    129.11 o
   7   1   7      809.89      809.80    127.91 o
   8   1   7      269.96      167.66     89.45 o
   9   1   7       89.59      109.90     77.49 o
  10   1   7      384.22      565.63    134.54 o
  11   1   7      921.77     1089.44    169.56 o
 -12   2   7        0.64        0.00     45.58 o
 -11   2   7        0.20       11.62     39.02 o
 -10   2   7        5.60        0.00     37.65 o
  -9   2   7       51.99       41.91     42.48 o
  -8   2   7     2458.35     2347.54    207.67 o
  -7   2   7      645.54      699.14     99.14 o
  -6   2   7     3180.18     3015.17    125.98 o
  -5   2   7      113.67       35.13     29.30 o
  -4   2   7     4611.84     4337.38    132.47 o
  -3   2   7      136.19      183.96     34.88 o
  -2   2   7    12116.81    11852.56    229.50 o
  -1   2   7       41.52       17.28     20.11 o
   0   2   7     7809.08     8386.09    204.74 o
   1   2   7      272.12      241.02     46.56 o
   2   2   7    16621.04    16756.79    339.31 o
   3   2   7       18.21       16.16     38.03 o
   4   2   7     2792.55     2843.28    115.32 o
   5   2   7      273.17      286.21     48.34 o
   6   2   7      837.27      942.49     94.39 o
   7   2   7       86.24       47.13     51.23 o
   8   2   7      104.05       91.21     80.32 o
   9   2   7       49.79       88.81     71.86 o
  10   2   7      317.73      262.10    109.25 o
  11   2   7       18.09        0.00     67.73 o
 -12   3   7      294.71      242.14     60.49 o
 -11   3   7      444.71      349.97     93.21 o
 -10   3   7     1108.72     1163.97    120.17 o
  -9   3   7      741.04      650.82     84.78 o
  -8   3   7     3367.68     3373.78    194.68 o
  -7   3   7      642.81      741.79    109.06 o
  -6   3   7     2250.62     2440.70    148.58 o
  -5   3   7     1196.70     1285.69     84.15 o
  -4   3   7     1605.23     1550.28     86.22 o
  -3   3   7     4395.15     4623.82    132.13 o
  -2   3   7     5016.44     5228.29    135.66 o
  -1   3   7       19.86       46.85     30.54 o
   0   3   7      101.38       78.64     45.10 o
   1   3   7      770.90      784.70     66.39 o
   2   3   7      315.83      321.19     48.70 o
   3   3   7      160.28      221.75     44.87 o
   4   3   7      144.51      141.41     42.83 o
   5   3   7      877.95      959.91    106.43 o
   6   3   7      852.40      998.22     98.60 o
   7   3   7     1441.89     1385.35    184.15 o
   8   3   7      170.00       56.49     54.57 o
   9   3   7      397.49      528.53    118.82 o
  10   3   7      753.79      920.01    334.72 o
  11   3   7      331.91      221.90    102.05 o
 -11   4   7       67.91        0.03     32.42 o
 -10   4   7        2.58        0.00     37.27 o
  -9   4   7       69.39       37.86     46.59 o
  -8   4   7        1.04        0.00     38.34 o
  -7   4   7      822.48      882.12     80.51 o
  -6   4   7     1030.77     1083.96    120.28 o
  -5   4   7     4020.90     3849.50    129.89 o
  -4   4   7      630.67      547.79     55.54 o
  -3   4   7     5510.02     5373.59    144.26 o
  -2   4   7      185.78      131.68     30.84 o
  -1   4   7     5807.67     6178.21    130.69 o
   0   4   7       40.15       37.95     25.77 o
   1   4   7     2728.81     2922.58    121.91 o
   2   4   7       27.93        1.66     28.08 o
   3   4   7     9036.17     8453.20    214.45 o
   4   4   7      531.24      466.19     50.60 o
   5   4   7     2794.38     2307.33    151.63 o
   6   4   7       35.89       64.86     57.10 o
   7   4   7      460.10      511.07     79.14 o
   8   4   7       11.07       54.95     54.90 o
   9   4   7      219.57      248.64     98.21 o
  10   4   7       10.53        0.00     68.44 o
  11   4   7       98.24       61.44     86.72 o
 -11   5   7      296.72      300.28     57.95 o
 -10   5   7     1034.20     1028.59     89.23 o
  -9   5   7     1029.11     1090.33    137.99 o
  -8   5   7     1820.22     1892.44    120.95 o
  -7   5   7      640.60      661.92     81.13 o
  -6   5   7      742.49      853.53     76.59 o
  -5   5   7     4437.91     4312.33    179.98 o
  -4   5   7      994.74     1093.47     75.27 o
  -3   5   7     1648.89     1782.38     88.27 o
  -2   5   7      688.59      680.11     62.81 o
  -1   5   7      546.36      570.60     44.38 o
   0   5   7        0.81        5.86     20.38 o
   1   5   7        0.63        0.00     24.89 o
   2   5   7       13.81       18.37     27.99 o
   3   5   7     3809.13     3590.13    130.70 o
   4   5   7      377.97      339.61     56.85 o
   5   5   7     1458.86     1336.57    124.15 o
   6   5   7     3055.91     3049.19    183.69 o
   7   5   7     1472.95     1364.84    137.64 o
   8   5   7     1908.98     2146.48    147.68 o
   9   5   7      388.96      635.07    167.30 o
  10   5   7      190.69      174.87     90.76 o
 -11   6   7        0.17        2.69     37.45 o
 -10   6   7       13.39        0.00     34.70 o
  -9   6   7       15.55        0.00     33.54 o
  -8   6   7      501.07      392.94     62.81 o
  -7   6   7        0.19        4.33     31.39 o
  -6   6   7     1806.13     1938.83    152.05 o
  -5   6   7     1234.98     1394.59    127.28 o
  -4   6   7     2465.59     2511.86    107.82 o
  -3   6   7      768.91     1009.49     70.48 o
  -2   6   7     4660.50     4545.87    127.27 o
  -1   6   7     1085.40     1026.83     56.54 o
   0   6   7     8619.16     8971.25    214.69 o
   1   6   7      424.97      441.59     52.79 o
   2   6   7     7864.23     8201.08    208.72 o
   3   6   7      321.56      252.05     66.25 o
   4   6   7     3418.93     3502.24    151.96 o
   5   6   7       37.84        0.00     46.36 o
   6   6   7     1448.39     1292.78    130.27 o
   7   6   7       80.85       79.61     67.74 o
   8   6   7     1004.95      895.70    106.33 o
   9   6   7      219.76      131.25     97.91 o
  10   6   7      393.63      364.90    220.03 o
 -11   7   7      603.07      523.99     69.54 o
 -10   7   7      407.05      525.61     68.68 o
  -9   7   7     1295.90     1233.76     91.52 o
  -8   7   7     1082.39     1047.74     82.31 o
  -7   7   7      278.42      214.21     41.67 o
  -6   7   7     1212.64     1204.89     89.48 o
  -5   7   7      115.88      187.05     42.60 o
  -4   7   7     1573.00     1578.63    117.24 o
  -3   7   7        2.84       22.23     25.78 o
  -2   7   7       39.13       16.48     22.71 o
  -1   7   7      137.16      182.04     27.35 o
   0   7   7      290.23      300.19     46.25 o
   1   7   7       52.81       42.49     24.45 o
   2   7   7      838.67      964.36    159.40 o
   3   7   7     1008.92      966.24    106.10 o
   4   7   7      402.10      406.74     60.37 o
   5   7   7      243.14      189.27     64.40 o
   6   7   7     2643.32     2457.21    168.72 o
   7   7   7     1277.92     1089.08    131.38 o
   8   7   7     1175.91     1186.89    142.17 o
   9   7   7      974.34      978.43    252.49 o
  10   7   7      336.97      519.88    101.52 o
 -11   8   7       12.89       19.75     40.75 o
 -10   8   7      124.28       71.13     42.70 o
  -9   8   7       82.69        3.81     33.42 o
  -8   8   7       15.59       65.25     38.31 o
  -7   8   7        4.66        0.00     27.38 o
  -6   8   7     1188.02     1184.83     79.68 o
  -5   8   7     2513.90     2537.79    102.58 o
  -4   8   7      182.70      195.22     41.71 o
  -3   8   7     6417.13     6524.69    147.50 o
  -2   8   7      144.41      110.39     30.84 o
  -1   8   7     8528.68     8807.87    139.43 o
   0   8   7      336.42      354.76     42.84 o
   1   8   7     8376.25     8305.38    179.29 o
   2   8   7      528.20      556.65     59.73 o
   3   8   7     5621.53     5717.33    255.15 o
   4   8   7      594.66      723.94    156.14 o
   5   8   7      329.09      341.30     63.81 o
   6   8   7      344.11      147.82     67.80 o
   7   8   7      602.78      679.91    112.13 o
   8   8   7      392.04      180.00     75.45 o
   9   8   7      798.92     1147.94    149.70 o
  10   8   7        2.29        0.00     55.62 o
 -11   9   7      279.62      320.71     59.20 o
 -10   9   7      237.26      223.42     50.62 o
  -9   9   7      334.81      384.73     59.10 o
  -8   9   7     1173.44     1245.01     90.13 o
  -7   9   7     1575.94     1494.15     91.77 o
  -6   9   7      556.73      480.40     53.94 o
  -5   9   7      727.30      736.32     61.80 o
  -4   9   7      368.99      282.33     48.42 o
  -3   9   7      454.89      449.20     45.68 o
  -2   9   7       17.54        0.00     22.91 o
  -1   9   7      209.05      212.72     28.61 o
   0   9   7        3.29       12.60     22.97 o
   1   9   7      477.08      528.19     50.82 o
   2   9   7       98.19       83.10     36.40 o
   3   9   7       88.78       10.19     48.50 o
   4   9   7       20.08       49.53     41.32 o
   5   9   7     1174.77     1249.43    129.59 o
   6   9   7      186.90      210.17     73.55 o
   7   9   7     2386.92     2463.33    213.16 o
   8   9   7     1268.46     1242.17    332.25 o
   9   9   7      430.43      344.17     92.69 o
  10   9   7       96.05       46.84     60.00 o
 -11  10   7        0.65        0.00     43.50 o
 -10  10   7       42.70       36.17     39.51 o
  -9  10   7        9.66        0.00     32.97 o
  -8  10   7      643.20      634.38     67.58 o
  -7  10   7      113.79       97.82     36.17 o
  -6  10   7     1206.84     1302.54     84.03 o
  -5  10   7      918.68     1020.26     71.22 o
  -4  10   7     4405.11     4381.23    124.88 o
  -3  10   7       87.03       90.77     28.52 o
  -2  10   7     3893.87     4049.34    131.37 o
  -1  10   7      713.78      715.39     61.50 o
   0  10   7     5828.21     5741.29    145.43 o
   1  10   7       58.58      109.61     35.73 o
   2  10   7     7446.01     7265.98    204.31 o
   3  10   7       65.03       17.21     51.97 o
   4  10   7     2677.97     2856.76    142.81 o
   5  10   7        0.39        0.00     44.10 o
   6  10   7      516.55      541.83    100.74 o
   7  10   7       10.15       45.20     56.85 o
   8  10   7      221.43      206.75     78.64 o
   9  10   7       10.05       10.83     71.08 o
  10  10   7        2.32       47.88     74.16 o
 -11  11   7      332.73      325.90    105.74 o
 -10  11   7      656.57      715.72     77.93 o
  -9  11   7      292.33      296.20     64.08 o
  -8  11   7     2010.17     1843.47    106.13 o
  -7  11   7      338.75      330.59     58.31 o
  -6  11   7     2305.24     2402.15    107.95 o
  -5  11   7      788.42      778.89     65.10 o
  -4  11   7     1908.00     1948.45     91.19 o
  -3  11   7      705.01      820.33     61.14 o
  -2  11   7     2015.28     2075.88     83.87 o
  -1  11   7      246.50      250.32     31.94 o
   0  11   7      325.03      335.24     43.63 o
   1  11   7        2.65       76.77     34.82 o
   2  11   7        8.07       32.37     39.41 o
   3  11   7       66.76       87.16     57.71 o
   4  11   7      126.44      176.71     62.92 o
   5  11   7      302.26      227.89     76.74 o
   6  11   7      882.94      447.03    158.29 o
   7  11   7      256.35      111.47     64.62 o
   8  11   7      388.09      242.38    124.35 o
   9  11   7       19.95        0.00     67.90 o
  10  11   7      743.52      989.73    195.23 o
 -11  12   7       40.63        0.00     47.43 o
 -10  12   7        2.25        0.00     35.35 o
  -9  12   7      103.62       25.17     37.19 o
  -8  12   7       71.04       53.76     36.67 o
  -7  12   7      498.51      424.33     84.29 o
  -6  12   7      461.00      478.70     55.79 o
  -5  12   7     2763.89     2905.74    113.39 o
  -4  12   7      493.24      518.81     48.20 o
  -3  12   7     6251.63     6634.96    143.21 o
  -2  12   7      128.96       91.85     30.42 o
  -1  12   7     6719.85     6800.85    132.72 o
   0  12   7      338.18      458.28     58.87 o
   1  12   7     5146.45     5328.66    304.73 o
   2  12   7      430.53      441.72     64.18 o
   3  12   7     4667.51     4470.73    162.80 o
   4  12   7       47.45      100.08     56.68 o
   5  12   7     2286.50     2337.81    220.03 o
   6  12   7      147.66      163.83     69.72 o
   7  12   7      289.68      151.71    162.26 o
   8  12   7        4.40       91.29    118.66 o
   9  12   7        6.60       28.04     72.04 o
  10  12   7       55.95      106.64     81.12 o
 -10  13   7      354.02      391.94     72.14 o
  -9  13   7      534.32      622.89     71.07 o
  -8  13   7      480.02      503.52     64.46 o
  -7  13   7     1666.44     1681.99    121.94 o
  -6  13   7      339.55      269.94     63.53 o
  -5  13   7     2127.31     2203.29    101.54 o
  -4  13   7      229.21      259.39     43.53 o
  -3  13   7      654.78      728.80     54.69 o
  -2  13   7     1223.67     1136.49     62.02 o
  -1  13   7     1120.20     1021.83    109.94 o
   0  13   7      117.20      121.98     38.96 o
   1  13   7       35.19       65.74     39.13 o
   2  13   7       46.94       64.92     41.57 o
   3  13   7      210.50      216.75     99.94 o
   4  13   7      286.60      200.14     71.30 o
   5  13   7     1028.61     1010.41    128.02 o
   6  13   7      436.71      420.03     94.65 o
   7  13   7     1040.91     1130.67    147.23 o
   8  13   7      233.69      213.61     82.39 o
   9  13   7      721.58      644.24    131.98 o
 -10  14   7       28.41        0.00     42.38 o
  -9  14   7       23.66       12.18     37.49 o
  -8  14   7      516.65      434.24     90.24 o
  -7  14   7       29.83        3.35     36.54 o
  -6  14   7     1294.82     1319.86     87.53 o
  -5  14   7      540.64      482.84     55.28 o
  -4  14   7     2632.28     2851.30    110.70 o
  -3  14   7       37.50       49.41     26.85 o
  -2  14   7     3839.96     4014.30    105.52 o
  -1  14   7      337.74      434.83     53.79 o
   0  14   7     4920.66     5082.14    175.90 o
   1  14   7      118.48       71.62     47.00 o
   2  14   7     4728.62     4605.55    178.89 o
   3  14   7       29.61       62.43     44.22 o
   4  14   7     3108.36     3316.78    199.99 o
   5  14   7      150.64      206.42     79.41 o
   6  14   7      378.46      449.06    163.01 o
   7  14   7        2.37       69.30     66.21 o
   8  14   7       72.64       80.92     71.81 o
   9  14   7       61.59       83.22     77.89 o
 -10  15   7      350.61      279.60     68.70 o
  -9  15   7      340.25      310.04     65.15 o
  -8  15   7     1438.36     1608.16    103.30 o
  -7  15   7      129.96      149.45     42.93 o
  -6  15   7     1274.96     1104.23     81.36 o
  -5  15   7      161.91      149.21     37.94 o
  -4  15   7        2.06        0.00     26.55 o
  -3  15   7     2959.78     3345.58    102.05 o
  -2  15   7     1918.45     1945.51     86.26 o
  -1  15   7      393.92      534.77     64.91 o
   0  15   7      785.01      761.68    104.11 o
   1  15   7      875.85     1006.34     93.68 o
   2  15   7      250.72      210.90     54.79 o
   3  15   7      365.91      329.13     63.46 o
   4  15   7     1093.01     1222.17    135.78 o
   5  15   7        1.35       28.45     61.73 o
   6  15   7      732.46      732.69    126.82 o
   7  15   7      476.51      603.32    160.01 o
   8  15   7      505.78      527.23    115.19 o
   9  15   7      144.01      184.36     86.18 o
 -10  16   7        6.58        0.00     43.37 o
  -9  16   7      189.08       60.53     53.99 o
  -8  16   7       42.11       41.44     45.60 o
  -7  16   7      765.12      757.77     85.02 o
  -6  16   7      702.88      741.70     70.33 o
  -5  16   7      619.99      784.17     69.15 o
  -4  16   7     1626.61     1760.20     92.56 o
  -3  16   7      130.14      170.80     34.11 o
  -2  16   7       14.72       24.38     27.58 o
  -1  16   7     1658.56     2007.25    122.47 o
   0  16   7        2.66        0.00     36.28 o
   1  16   7     3654.96     3585.53    154.88 o
   2  16   7      179.72      172.52     52.71 o
   3  16   7     4682.14     4566.24    178.25 o
   4  16   7      404.94      288.48     65.34 o
   5  16   7     1799.57     1880.59    172.65 o
   6  16   7      472.32      468.58    103.93 o
   7  16   7        8.58       96.94     73.24 o
   8  16   7       78.35       28.14     78.06 o
   9  16   7      166.40      333.57     97.12 o
  -9  17   7      159.84      186.89     60.97 o
  -8  17   7       43.76       86.48     45.69 o
  -7  17   7      517.28      581.97     66.57 o
  -6  17   7       29.26       19.61     33.61 o
  -5  17   7      121.34      162.40     40.30 o
  -4  17   7       10.37       14.55     30.61 o
  -3  17   7      286.89      245.54     42.89 o
  -2  17   7        2.95       45.55     31.50 o
  -1  17   7      677.60      500.80     74.27 o
   0  17   7     1809.17     1807.15    122.25 o
   1  17   7      959.75      927.34     94.36 o
   2  17   7       25.34       12.55     43.32 o
   3  17   7     2612.47     2547.27    285.09 o
   4  17   7        0.85       40.66     48.06 o
   5  17   7     1730.07     1363.65    186.74 o
   6  17   7      829.48      858.68    130.45 o
   7  17   7      700.11      659.00    271.04 o
   8  17   7      386.72      372.88    104.12 o
   9  17   7      259.32      423.10    139.17 o
  -9  18   7       13.73       45.68     45.74 o
  -8  18   7      127.24      111.67     51.26 o
  -7  18   7       26.59       19.19     38.80 o
  -6  18   7      657.30      658.26     70.56 o
  -5  18   7      611.82      586.66     65.24 o
  -4  18   7      655.53      739.26     66.81 o
  -3  18   7       37.77       66.78     33.49 o
  -2  18   7     1671.53     1529.07    136.91 o
  -1  18   7       41.70        0.00     39.65 o
   0  18   7     3057.88     3291.77    172.84 o
   1  18   7       13.98        0.00     42.08 o
   2  18   7     4894.75     4915.46    191.96 o
   3  18   7      213.97      156.67     59.19 o
   4  18   7     2012.93     1993.49    138.40 o
   5  18   7        0.54        0.00     60.85 o
   6  18   7     1552.99     1788.41    270.40 o
   7  18   7       61.11       40.51     81.38 o
   8  18   7      125.47      135.80    134.66 o
  -9  19   7      150.80      127.60     64.94 o
  -8  19   7      343.67      388.75     91.26 o
  -7  19   7        3.61       24.09     39.76 o
  -6  19   7      908.92     1132.77    140.73 o
  -5  19   7        5.42        0.00     33.10 o
  -4  19   7      160.59      134.01     40.97 o
  -3  19   7      492.40      492.59     81.66 o
  -2  19   7      838.64     1092.49    131.95 o
  -1  19   7        0.13        0.00     47.29 o
   0  19   7        1.41        0.00     41.72 o
   1  19   7      134.45      165.90     61.21 o
   2  19   7      118.44      112.51     56.53 o
   3  19   7       98.38       68.96     49.34 o
   4  19   7      720.65      807.38     98.06 o
   5  19   7       80.00      106.59     81.01 o
   6  19   7     1150.37     1012.71    149.70 o
   7  19   7       77.32        0.00     69.80 o
   8  19   7      387.08      454.12    114.50 o
  -8  20   7       82.67       40.97     58.59 o
  -7  20   7      162.44      182.81     53.32 o
  -6  20   7      569.18      419.59     66.06 o
  -5  20   7      502.49      569.85     65.55 o
  -4  20   7       43.15       17.79     35.17 o
  -3  20   7      593.59      511.42    152.81 o
  -2  20   7       32.96       90.36     69.89 o
  -1  20   7     4048.86     4328.96    220.54 o
   0  20   7      764.86      903.17    103.02 o
   1  20   7     4356.19     4264.14    187.01 o
   2  20   7      237.15      268.31     66.92 o
   3  20   7     1694.62     1780.38    135.72 o
   4  20   7      122.80       80.43     56.71 o
   5  20   7     1145.21     1259.15    160.40 o
   6  20   7      281.28      167.30     90.83 o
   7  20   7       82.56      111.81     93.43 o
   8  20   7        1.51       57.56    104.81 o
  -8  21   7      344.82      313.67     77.22 o
  -7  21   7      970.14     1231.29    116.90 o
  -6  21   7      634.29      697.08     82.72 o
  -5  21   7     1161.12      986.45     95.17 o
  -4  21   7        0.42        0.01     39.68 o
  -3  21   7      342.90      263.96     68.24 o
  -2  21   7       11.77       35.52     65.52 o
  -1  21   7      251.59      378.94    132.30 o
   0  21   7        0.00       15.14     52.29 o
   1  21   7      823.91      741.46     96.34 o
   2  21   7       40.22       24.62     49.67 o
   3  21   7       45.35       14.38     49.40 o
   4  21   7       10.56       76.12     64.02 o
   5  21   7      503.14      590.73     95.39 o
   6  21   7      237.16       76.73     79.57 o
   7  21   7      671.84      472.05    118.37 o
  -8  22   7       29.59        8.48     44.83 o
  -7  22   7       11.52       17.88     44.21 o
  -6  22   7      862.76      872.80     94.50 o
  -5  22   7      446.20      547.41     75.18 o
  -4  22   7      585.48      566.12     89.50 o
  -3  22   7       63.78       43.72     54.80 o
  -2  22   7      577.53      672.48    116.81 o
  -1  22   7      792.47     1024.07    206.18 o
   0  22   7     1485.32     1558.13    129.66 o
   1  22   7        6.36        0.00     50.94 o
   2  22   7     1937.28     1804.48    151.93 o
   3  22   7       70.27       86.75     67.73 o
   4  22   7     1204.84     1383.34    134.09 o
   5  22   7      147.12      208.62     69.28 o
   6  22   7      412.19      202.75     97.57 o
   7  22   7       27.31       37.63     70.79 o
  -7  23   7      167.02      165.00     58.25 o
  -6  23   7      523.76      572.19     78.82 o
  -5  23   7       67.21       70.87     92.14 o
  -4  23   7      167.38      246.74     72.94 o
  -3  23   7       66.18        7.23     49.53 o
  -2  23   7      680.01      698.15    117.60 o
  -1  23   7      245.79      248.79     92.78 o
   0  23   7       45.20        0.00     55.07 o
   1  23   7        1.50       10.29     52.78 o
   2  23   7       83.85      142.00     67.04 o
   3  23   7       19.94       30.18     56.86 o
   4  23   7      238.55      317.75     80.43 o
   5  23   7      207.05      318.48     79.62 o
   6  23   7      379.68      223.16     97.20 o
  -7  24   7      177.42      234.82     65.05 o
  -6  24   7      195.52      242.58    100.73 o
  -5  24   7      865.65      735.58    323.88 o
  -4  24   7       77.08      111.32     58.02 o
  -3  24   7     1006.88     1092.11    118.36 o
  -2  24   7      314.49      307.92     87.37 o
  -1  24   7     1713.91     1912.41    177.90 o
   0  24   7      182.24      164.88     70.43 o
   1  24   7     2539.69     2728.57    170.51 o
   2  24   7      319.94      299.81     74.93 o
   3  24   7      920.79      950.66    121.01 o
   4  24   7      212.74       96.21     68.69 o
   5  24   7      340.82      242.25     71.40 o
   6  24   7       64.16       52.64     82.85 o
  -6  25   7       81.88       76.09     60.47 o
  -5  25   7      279.53      448.06    102.34 o
  -4  25   7        3.59        0.00     47.95 o
  -3  25   7       46.27        0.00     52.97 o
  -2  25   7       14.30      123.40     73.10 o
  -1  25   7        0.51       50.24     64.88 o
   0  25   7        1.12        0.00     54.89 o
   1  25   7        4.56       16.60     55.77 o
   2  25   7       18.26       46.92     61.02 o
   3  25   7       49.13      106.09     67.79 o
   4  25   7        0.66       40.58     64.44 o
   5  25   7      155.15      147.01     70.67 o
  -5  26   7      200.54      171.21     77.94 o
  -4  26   7      433.60      786.45    409.79 o
  -3  26   7       82.41       63.77     60.45 o
  -2  26   7      440.03      413.14    216.17 o
  -1  26   7      422.32      439.21    104.97 o
   0  26   7      825.01      949.06    127.72 o
   1  26   7       26.27       13.43     55.56 o
   2  26   7      369.98      348.44    104.60 o
   3  26   7       53.03       52.21     58.66 o
   4  26   7      828.48     1027.86    125.34 o
  -4  27   7      308.45      143.24    105.02 o
  -3  27   7        4.31        0.00     83.12 o
  -2  27   7      235.99      239.07     93.01 o
  -1  27   7       88.82       94.97    105.56 o
   0  27   7       68.61      101.79    110.15 o
   1  27   7      116.62       32.32     62.54 o
   2  27   7       46.12       78.58     64.97 o
   3  27   7       35.22      111.94     67.69 o
   4  27   7      535.96      891.45    120.75 o
  -3  28   7      395.36      419.67    157.21 o
  -2  28   7      378.87      454.89    162.37 o
  -1  28   7     1158.12     1539.70    247.42 o
   0  28   7      117.39      162.03     93.82 o
   1  28   7      710.97      677.97    147.58 o
   2  28   7       36.43        0.23     63.50 o
  -1  29   7       12.20       87.91     85.25 o
   0  29   7        0.70        0.00     56.86 o
   1  29   7       55.78        0.00     59.39 o
 -10   0   8      631.10      675.33    230.88 o
  -8   0   8     1163.87     1098.31    157.75 o
  -6   0   8     1436.39     1455.60    176.01 o
  -4   0   8     9210.54     9423.45    308.32 o
  -2   0   8    13775.93    13218.08    434.38 o
   0   0   8     5131.59     5111.60    189.56 o
   2   0   8     1181.85     1313.06    233.57 o
   4   0   8       32.38        7.17     48.49 o
   6   0   8     1563.48     1349.63    211.77 o
   8   0   8       37.76        7.52    114.47 o
  10   0   8      167.32        0.00    110.61 o
 -11   1   8      391.97      331.02     69.11 o
 -10   1   8      272.48      250.57     60.65 o
  -9   1   8      188.66      164.57     51.27 o
  -8   1   8      189.10      115.99     56.36 o
  -7   1   8       74.01       26.89     35.10 o
  -6   1   8     1557.68     1624.87    107.51 o
  -5   1   8      504.71      409.63     53.89 o
  -4   1   8      143.50       96.53     61.48 o
  -3   1   8       14.33        0.00     24.19 o
  -2   1   8       11.62       20.63     39.93 o
  -1   1   8       38.96       20.38     26.44 o
   0   1   8      609.30      611.03     63.77 o
   1   1   8      278.30      374.30     45.34 o
   2   1   8      597.02      661.97     69.16 o
   3   1   8     2826.36     2565.96    111.13 o
   4   1   8      131.90      159.02     45.57 o
   5   1   8       13.69       27.40     36.55 o
   6   1   8      783.23      867.02     94.68 o
   7   1   8      831.74      918.78    164.41 o
   8   1   8     1422.92     1632.45    188.60 o
   9   1   8      923.37     1029.76    165.19 o
  10   1   8      380.65       81.80     90.11 o
 -11   2   8       89.19       64.13     50.75 o
 -10   2   8        3.24        0.00     36.52 o
  -9   2   8     1337.66     1340.91    109.34 o
  -8   2   8       51.35       43.40     45.56 o
  -7   2   8     3059.64     2771.64    132.46 o
  -6   2   8       65.56       77.49     66.40 o
  -5   2   8     4263.35     4199.06    140.55 o
  -4   2   8       30.78       20.42     27.19 o
  -3   2   8     4237.50     4134.43    129.57 o
  -2   2   8       77.71       46.33     28.14 o
  -1   2   8     6500.81     6335.57    172.39 o
   0   2   8       70.94       10.96     52.58 o
   1   2   8     5039.23     5152.16    162.13 o
   2   2   8        9.24        0.00     25.26 o
   3   2   8     2470.21     2620.01    108.35 o
   4   2   8      495.17      392.48     53.27 o
   5   2   8      314.83      312.68     89.75 o
   6   2   8      221.46      161.11     53.94 o
   7   2   8      274.30      292.24    102.40 o
   8   2   8       36.11       43.93     78.23 o
   9   2   8       38.16      150.55    101.77 o
  10   2   8        9.62       24.97     86.26 o
 -11   3   8      203.93      199.12     59.10 o
 -10   3   8       65.97       57.86     45.31 o
  -9   3   8      302.39      379.92     67.61 o
  -8   3   8      210.33      140.16     51.86 o
  -7   3   8      857.62      892.95     86.06 o
  -6   3   8     1690.75     1586.64    114.05 o
  -5   3   8       46.56       34.43     31.70 o
  -4   3   8       18.63       38.68     30.12 o
  -3   3   8        0.00       42.39     30.19 o
  -2   3   8       21.24       39.30     28.06 o
  -1   3   8      603.35      746.01     58.07 o
   0   3   8       23.70       27.93     30.47 o
   1   3   8     1692.66     1821.12    100.55 o
   2   3   8     2252.99     1997.56    106.88 o
   3   3   8     3264.65     3016.21    129.36 o
   4   3   8     1685.58     1766.96     95.13 o
   5   3   8      287.07      321.44     65.74 o
   6   3   8      534.05      636.23    103.20 o
   7   3   8     3078.25     2920.42    162.56 o
   8   3   8      951.85     1102.28    261.59 o
   9   3   8     1068.49     1089.06    225.30 o
  10   3   8      448.98      459.01    193.51 o
 -11   4   8       35.63       25.77     46.30 o
 -10   4   8      307.16      214.02     62.29 o
  -9   4   8       17.94       63.91     42.73 o
  -8   4   8     2898.24     2923.81    146.14 o
  -7   4   8      686.40      502.41     68.16 o
  -6   4   8      724.89      848.06     85.59 o
  -5   4   8      327.55      250.99     47.58 o
  -4   4   8     3910.40     3919.84    132.43 o
  -3   4   8       65.60       70.65     30.46 o
  -2   4   8     9954.72    10342.45    219.38 o
  -1   4   8        0.32       23.66     32.77 o
   0   4   8     5978.82     5909.74    146.52 o
   1   4   8      803.02      853.55     80.83 o
   2   4   8     3606.46     3774.21    147.66 o
   3   4   8       59.56       17.03     36.59 o
   4   4   8      158.72       94.12     59.60 o
   5   4   8      289.45      389.20     83.44 o
   6   4   8     1180.26     1076.27    108.45 o
   7   4   8       74.23       34.52     53.61 o
   8   4   8      762.40      314.98    195.12 o
   9   4   8        4.65        0.00     70.10 o
  10   4   8        1.33       17.67     79.92 o
 -11   5   8      235.45      170.80     50.24 o
 -10   5   8      309.89      281.44     56.97 o
  -9   5   8      341.04      371.93     65.19 o
  -8   5   8     1383.17     1427.02    106.73 o
  -7   5   8      403.30      439.42     65.82 o
  -6   5   8     1176.83     1305.55    108.45 o
  -5   5   8        0.31        3.52     36.39 o
  -4   5   8       78.89       15.03     27.96 o
  -3   5   8      369.98      402.64     50.03 o
  -2   5   8       46.63       70.38     31.83 o
  -1   5   8      100.13       72.01     38.86 o
   0   5   8     1553.46     1595.97     78.26 o
   1   5   8      854.23      841.52    106.52 o
   2   5   8     3089.33     3061.46    125.89 o
   3   5   8     4916.53     5091.77    217.50 o
   4   5   8      784.99      956.21    113.32 o
   5   5   8     3869.26     3574.43    195.08 o
   6   5   8     1002.97      887.25    155.71 o
   7   5   8     1153.09     1022.12    121.84 o
   8   5   8     1950.20     2020.15    148.84 o
   9   5   8      350.84      290.21    281.67 o
  10   5   8      480.10      640.50    131.25 o
 -11   6   8       19.64        0.00     38.73 o
 -10   6   8       81.25       26.08     41.77 o
  -9   6   8      568.36      632.20     77.93 o
  -8   6   8     1049.75      842.38    100.22 o
  -7   6   8      718.27      707.36     85.81 o
  -6   6   8     1251.09     1145.39     90.30 o
  -5   6   8     2605.13     2656.14    170.27 o
  -4   6   8        1.61        0.00     27.27 o
  -3   6   8     4574.30     4591.81    139.74 o
  -2   6   8      480.17      601.55     58.25 o
  -1   6   8     3530.07     3948.42    143.16 o
   0   6   8        1.42       33.43     26.61 o
   1   6   8     1760.78     1904.09    104.07 o
   2   6   8      136.82      111.41     40.29 o
   3   6   8      977.36     1168.71    120.28 o
   4   6   8     1947.35     1790.50    143.61 o
   5   6   8      619.19      616.93    114.58 o
   6   6   8      530.17      464.07     94.22 o
   7   6   8      704.07      647.16    109.40 o
   8   6   8       63.84        0.00     53.99 o
   9   6   8      125.07       17.44     79.25 o
  10   6   8       10.85       33.06     74.80 o
 -11   7   8      239.37      197.16     53.09 o
 -10   7   8      341.04      226.10     51.94 o
  -9   7   8      102.61       96.01     45.15 o
  -8   7   8      709.15      534.42     64.21 o
  -7   7   8      554.99      644.80     66.85 o
  -6   7   8        0.72        0.00     33.30 o
  -5   7   8      143.07      174.78     45.77 o
  -4   7   8       58.48        0.00     29.62 o
  -3   7   8      131.00      112.18     33.51 o
  -2   7   8      224.88      180.10     33.73 o
  -1   7   8      686.82      650.71     69.61 o
   0   7   8      398.03      442.15     54.93 o
   1   7   8      189.96      230.96     47.14 o
   2   7   8      813.65      887.38    123.92 o
   3   7   8     6087.23     5272.65    226.52 o
   4   7   8     1490.66     1196.91    125.80 o
   5   7   8     1905.03     2010.23    159.80 o
   6   7   8     1351.02     1437.00    149.80 o
   7   7   8     1623.37     1623.33    471.32 o
   8   7   8      849.78      630.79     98.19 o
   9   7   8      586.06      541.68    102.10 o
  10   7   8      218.77      190.49    161.51 o
 -11   8   8       17.93       44.95     58.06 o
 -10   8   8      117.22       38.56     40.46 o
  -9   8   8      144.15       79.22     43.99 o
  -8   8   8     1432.24     1428.78    135.53 o
  -7   8   8       96.44       49.79     36.95 o
  -6   8   8     1524.77     1644.41     95.17 o
  -5   8   8      248.66      188.64     39.44 o
  -4   8   8     3840.10     4067.91    122.17 o
  -3   8   8       12.30        4.49     25.67 o
  -2   8   8     4747.88     4712.27    144.85 o
  -1   8   8      399.57      444.56     59.12 o
   0   8   8     4563.12     4734.01    134.57 o
   1   8   8      105.27       51.71     32.49 o
   2   8   8     1008.39     1123.78    122.64 o
   3   8   8       89.10       40.88     55.73 o
   4   8   8      762.23      698.71    230.34 o
   5   8   8      275.16      204.63     81.32 o
   6   8   8      112.90       78.61    125.00 o
   7   8   8      204.49      320.82     89.07 o
   8   8   8       38.84        0.00     61.06 o
   9   8   8      100.70       95.66     93.68 o
 -10   9   8      640.17      591.64     72.49 o
  -9   9   8      385.47      360.98     59.62 o
  -8   9   8      557.82      559.84     66.28 o
  -7   9   8        5.40       15.54     35.83 o
  -6   9   8      363.14      294.96     49.42 o
  -5   9   8      117.04      143.10     37.25 o
  -4   9   8       89.87      184.84     36.92 o
  -3   9   8      167.62      143.52     40.37 o
  -2   9   8      326.23      402.28     44.40 o
  -1   9   8       18.37       17.34     34.59 o
   0   9   8       32.85       79.15     32.22 o
   1   9   8      239.73      131.03     66.31 o
   2   9   8       11.30       24.70     48.14 o
   3   9   8      683.84      825.98    113.29 o
   4   9   8      983.68      960.79    120.55 o
   5   9   8      187.32      129.14     70.52 o
   6   9   8     2035.04     1931.99    166.78 o
   7   9   8      327.60      437.30    101.14 o
   8   9   8      685.50      685.65    187.71 o
   9   9   8      344.36      325.56    102.84 o
 -10  10   8       11.76        0.00     37.68 o
  -9  10   8      676.67      486.11     65.00 o
  -8  10   8        3.86        0.88     36.34 o
  -7  10   8     1834.65     1824.41    105.48 o
  -6  10   8       38.90       34.89     34.35 o
  -5  10   8     3165.19     3203.75    176.69 o
  -4  10   8      263.68      267.29     49.14 o
  -3  10   8     6534.25     6545.01    156.03 o
  -2  10   8      250.38      284.61     40.71 o
  -1  10   8     7366.72     7464.14    295.04 o
   0  10   8      113.45      133.31     36.21 o
   1  10   8     4398.17     4513.79    158.75 o
   2  10   8      145.05      108.62    156.89 o
   3  10   8     1724.61     1425.89    248.71 o
   4  10   8        9.03       12.25     51.65 o
   5  10   8       90.94      139.95     72.06 o
   6  10   8       31.59       95.39     68.35 o
   7  10   8      216.18      205.91     78.91 o
   8  10   8        0.03       37.66     74.54 o
   9  10   8       32.03       10.68     56.06 o
 -10  11   8       97.68       65.37     45.14 o
  -9  11   8      243.11      128.90     46.29 o
  -8  11   8      376.04      294.40     53.25 o
  -7  11   8      281.00      362.72     89.75 o
  -6  11   8      306.17      268.12     47.69 o
  -5  11   8      462.34      398.47     52.82 o
  -4  11   8       91.76      103.47     35.21 o
  -3  11   8       12.18       16.26     27.55 o
  -2  11   8      106.83      169.39     34.71 o
  -1  11   8       92.52       94.57     48.76 o
   0  11   8      135.04      176.36     63.02 o
   1  11   8      871.61      884.31     86.96 o
   2  11   8      267.89      157.99     81.72 o
   3  11   8     1770.17     1943.34    192.54 o
   4  11   8       86.69      161.43     81.18 o
   5  11   8     1442.86     1485.41    151.48 o
   6  11   8      488.39      543.75    107.61 o
   7  11   8     1070.51      884.17    200.70 o
   8  11   8      866.10      886.14    164.73 o
   9  11   8      439.87      195.00     82.60 o
 -10  12   8      168.63      186.32     55.56 o
  -9  12   8      150.99      142.31     48.08 o
  -8  12   8     1128.46     1198.68     92.90 o
  -7  12   8      228.43      231.31     50.13 o
  -6  12   8     1457.51     1518.08     96.25 o
  -5  12   8      140.03      175.35     39.34 o
  -4  12   8     4001.95     4264.28    131.46 o
  -3  12   8       16.30        0.00     33.99 o
  -2  12   8     5571.19     5822.99    179.54 o
  -1  12   8      154.31      114.96     43.57 o
   0  12   8     4698.29     4784.28    244.05 o
   1  12   8      547.79      555.22     74.40 o
   2  12   8     1590.17     1281.72    131.52 o
   3  12   8      118.19       35.19     87.84 o
   4  12   8      324.54      429.32     92.84 o
   5  12   8       99.98       67.01     61.97 o
   6  12   8      250.95      210.68    149.59 o
   7  12   8        0.01        0.00     59.14 o
   8  12   8       74.18        0.00     81.40 o
   9  12   8        5.38        0.00     73.79 o
 -10  13   8      655.77      669.55     89.75 o
  -9  13   8       76.48      127.52     50.42 o
  -8  13   8      232.37      104.30     43.82 o
  -7  13   8       84.90      140.68     45.83 o
  -6  13   8      296.23      268.72     77.08 o
  -5  13   8      549.09      456.79     66.41 o
  -4  13   8      336.41      412.42     50.33 o
  -3  13   8       38.18       43.47     30.86 o
  -2  13   8       61.56       52.29     35.62 o
  -1  13   8       61.92       78.16     39.94 o
   0  13   8      259.97      225.23     61.49 o
   1  13   8      258.93      302.16     59.88 o
   2  13   8     1023.69     1094.28     97.72 o
   3  13   8      578.47      359.94     83.53 o
   4  13   8     1104.81      962.36    127.00 o
   5  13   8      213.26      174.30     77.84 o
   6  13   8      678.79      777.19    137.56 o
   7  13   8      766.02      978.66    139.27 o
   8  13   8      759.37      351.15    106.48 o
   9  13   8      126.44       61.97     81.61 o
 -10  14   8      133.74       58.12     52.46 o
  -9  14   8      455.48      590.57     73.14 o
  -8  14   8      262.60      198.10     52.88 o
  -7  14   8      659.22      601.10     69.70 o
  -6  14   8       40.92       63.43     39.32 o
  -5  14   8     2509.07     2700.72    117.83 o
  -4  14   8      482.05      633.57     73.43 o
  -3  14   8     3342.20     3506.47    129.99 o
  -2  14   8      520.54      592.30     76.94 o
  -1  14   8     3760.94     3939.68    199.35 o
   0  14   8      178.29       55.99     54.05 o
   1  14   8     3237.99     3144.68    311.47 o
   2  14   8        1.05       88.21     47.98 o
   3  14   8     1310.42     1353.21    144.18 o
   4  14   8      260.69      305.19     84.06 o
   5  14   8      209.44       83.99    134.66 o
   6  14   8      217.11      231.81     99.12 o
   7  14   8       13.13       25.61     69.26 o
   8  14   8       15.49       38.17     81.22 o
   9  14   8       14.53        0.00    112.33 o
  -9  15   8      301.59      492.46     77.76 o
  -8  15   8      112.02       39.05     41.08 o
  -7  15   8      107.73      129.75     45.54 o
  -6  15   8      785.00      825.21     77.34 o
  -5  15   8      524.01      519.33     80.52 o
  -4  15   8       59.69       30.77     42.40 o
  -3  15   8      431.10      449.57     52.20 o
  -2  15   8      805.90      703.27     80.71 o
  -1  15   8      196.30      249.11     73.99 o
   0  15   8      350.28      332.98     64.22 o
   1  15   8     2834.06     2299.83    134.90 o
   2  15   8      174.80      111.32     57.13 o
   3  15   8      985.39     1178.11    137.44 o
   4  15   8      591.05      607.07    122.64 o
   5  15   8      970.89      966.77    226.48 o
   6  15   8      420.72      388.37    169.89 o
   7  15   8      902.72      551.11    131.87 o
   8  15   8      557.73      406.90    107.22 o
  -9  16   8      150.39      120.84     57.88 o
  -8  16   8      282.32      268.53     63.49 o
  -7  16   8       44.86        0.00     36.12 o
  -6  16   8      901.63      986.33     83.10 o
  -5  16   8       86.63       74.41     37.97 o
  -4  16   8     3918.46     4330.27    140.10 o
  -3  16   8      154.12      120.59     43.67 o
  -2  16   8     2449.98     2618.57    361.46 o
  -1  16   8        1.88        0.00     50.69 o
   0  16   8     1269.20     1384.79    143.08 o
   1  16   8       52.38       18.88     49.45 o
   2  16   8     2934.31     2730.50    267.16 o
   3  16   8       94.17      162.56     76.73 o
   4  16   8      180.67      198.64     95.14 o
   5  16   8       22.08        0.00    110.39 o
   6  16   8      664.91      650.84    117.76 o
   7  16   8       65.79      127.08     84.53 o
   8  16   8       21.49        9.06     74.41 o
  -9  17   8       18.37        7.58     43.56 o
  -8  17   8      106.61      113.28     48.97 o
  -7  17   8      237.39      221.18     50.80 o
  -6  17   8      869.16      881.67     80.75 o
  -5  17   8        9.97       34.60     35.70 o
  -4  17   8      545.34      512.82     61.50 o
  -3  17   8       88.16      120.46     42.51 o
  -2  17   8       63.41       43.06     63.26 o
  -1  17   8       82.30        0.00     43.77 o
   0  17   8     2689.13     2927.84    192.84 o
   1  17   8      357.07      240.79     64.19 o
   2  17   8     1515.35     1525.49    122.78 o
   3  17   8      700.98      731.43    120.97 o
   4  17   8      706.17      771.18    151.20 o
   5  17   8       47.79       23.58     64.36 o
   6  17   8     1181.14     1107.48    154.53 o
   7  17   8       12.65        0.00     65.37 o
   8  17   8      235.33      173.41     98.37 o
  -8  18   8      270.97      263.67     62.91 o
  -7  18   8      240.23      319.93     58.68 o
  -6  18   8      166.33      121.49     46.89 o
  -5  18   8      373.57      493.51     69.54 o
  -4  18   8        2.65       37.09     34.02 o
  -3  18   8      863.97      820.66     96.71 o
  -2  18   8       19.41       17.54     63.12 o
  -1  18   8     2793.52     2992.43    198.86 o
   0  18   8      302.38      279.92     83.08 o
   1  18   8     2161.32     2444.84    149.87 o
   2  18   8       16.46       58.41     49.45 o
   3  18   8      390.42      354.69    111.75 o
   4  18   8      372.54      330.68     96.41 o
   5  18   8       15.40        0.00     64.42 o
   6  18   8      148.40       86.14     85.29 o
   7  18   8        4.35        0.00     61.78 o
  -8  19   8      126.44       25.06     51.80 o
  -7  19   8      275.97      398.78     81.11 o
  -6  19   8      289.10      346.94     57.22 o
  -5  19   8      560.36      521.81     83.25 o
  -4  19   8     1131.90     1165.64     87.73 o
  -3  19   8      203.17      132.07     52.79 o
  -2  19   8        0.16       20.18     65.72 o
  -1  19   8      660.53      798.44    250.85 o
   0  19   8      164.91      139.97     75.96 o
   1  19   8      348.36      371.09     78.15 o
   2  19   8      322.44      257.30    190.44 o
   3  19   8     1836.96     2026.90    204.38 o
   4  19   8      152.53        0.00    104.16 o
   5  19   8     1409.24     1275.49    240.44 o
   6  19   8      184.41      148.80     81.76 o
   7  19   8      742.86      818.36    145.28 o
  -8  20   8      201.00      227.07     70.11 o
  -7  20   8        1.61       44.31     49.43 o
  -6  20   8      673.20      655.01     73.73 o
  -5  20   8      389.13      260.63     54.11 o
  -4  20   8      507.24      399.13     88.60 o
  -3  20   8        8.48        0.00     90.74 o
  -2  20   8     3954.69     3458.21    224.15 o
  -1  20   8      577.25      591.68    113.07 o
   0  20   8     3946.46     3747.28    227.15 o
   1  20   8       74.23      104.23     59.26 o
   2  20   8      938.81     1016.79    124.85 o
   3  20   8       11.62       59.56     58.18 o
   4  20   8       66.50        0.00     77.15 o
   5  20   8       95.71       21.61     79.57 o
   6  20   8      253.25      277.54     89.88 o
   7  20   8        8.04        5.35     70.00 o
  -7  21   8       29.79       23.74     46.60 o
  -6  21   8      219.37      224.88     55.85 o
  -5  21   8      115.96      106.13     46.49 o
  -4  21   8      233.65      200.65     57.39 o
  -3  21   8        0.60        0.00     58.65 o
  -2  21   8       72.07      176.04     81.70 o
  -1  21   8       16.66        0.00     71.37 o
   0  21   8      436.28      440.10    104.94 o
   1  21   8       98.16      118.28     59.31 o
   2  21   8      835.57      699.61    100.25 o
   3  21   8       97.12       99.48     70.27 o
   4  21   8      761.15      653.29    126.73 o
   5  21   8      224.60      225.62     98.63 o
   6  21   8      423.05      402.48    143.15 o
  -7  22   8      365.63      370.21     74.00 o
  -6  22   8      127.87      131.33     57.35 o
  -5  22   8     1381.89     1559.71    121.37 o
  -4  22   8      550.35      331.18    124.03 o
  -3  22   8     1489.44     1546.18    227.77 o
  -2  22   8      128.24       68.99     72.42 o
  -1  22   8     3089.85     2948.58    215.80 o
   0  22   8      112.60      136.26     79.52 o
   1  22   8     1793.93     1954.32    150.39 o
   2  22   8      283.09      219.41     73.33 o
   3  22   8      533.77      574.83     96.06 o
   4  22   8       88.51      104.67     86.38 o
   5  22   8      254.24      354.42    167.74 o
   6  22   8       18.60        0.00     67.74 o
  -6  23   8        7.51       57.45     51.05 o
  -5  23   8       55.14       36.73     76.01 o
  -4  23   8       34.40      117.63     56.53 o
  -3  23   8       81.75        1.22     64.03 o
  -2  23   8       92.33       75.26     74.02 o
  -1  23   8       25.32        0.00     61.21 o
   0  23   8      118.89       70.77     75.79 o
   1  23   8      149.18       99.35     64.35 o
   2  23   8      143.99      275.08     75.90 o
   3  23   8      363.94      303.17     81.10 o
   4  23   8      117.11      186.33     97.66 o
   5  23   8      362.84      325.24    112.86 o
  -6  24   8      423.45      534.59     98.60 o
  -5  24   8      340.18      343.03     91.71 o
  -4  24   8      624.68      650.52    135.20 o
  -3  24   8      136.24       28.11     64.06 o
  -2  24   8      893.58      744.68    127.00 o
  -1  24   8      280.14      258.08    128.54 o
   0  24   8      670.16      771.43    138.96 o
   1  24   8      207.34       65.70     68.13 o
   2  24   8      448.14      398.30    108.96 o
   3  24   8       65.17       11.16     59.50 o
   4  24   8      200.95      261.56     75.26 o
   5  24   8       30.31      113.43     96.35 o
  -5  25   8        0.08       56.85     70.23 o
  -4  25   8       19.33        0.00     69.80 o
  -3  25   8       20.93        0.00     66.51 o
  -2  25   8        1.19       98.53     73.98 o
  -1  25   8       85.98        0.00     99.12 o
   0  25   8       95.97        9.19     64.80 o
   1  25   8       38.51        0.00     61.94 o
   2  25   8      283.53      306.26     82.95 o
   3  25   8        6.17        0.00     59.51 o
   4  25   8      591.58      840.52    180.45 o
  -4  26   8      142.91       81.83     99.01 o
  -3  26   8     1149.52     1253.78    165.65 o
  -2  26   8       81.41      106.97     77.69 o
  -1  26   8     1095.60      963.63    152.56 o
   0  26   8       85.67       14.30     74.78 o
   1  26   8      634.40      564.67    106.37 o
   2  26   8       68.58       75.85     67.28 o
   3  26   8      221.18      114.45     72.77 o
  -2  27   8       93.66       48.55     88.76 o
  -1  27   8       20.91        1.11     80.19 o
   0  27   8       33.48        0.00     62.17 o
   1  27   8      110.91      225.90     95.75 o
   2  27   8       13.14       14.41     64.86 o
  -9   0   9      911.35      932.13    184.49 o
  -7   0   9     3607.96     3725.46    223.75 o
  -5   0   9     2910.07     3018.93    186.50 o
  -3   0   9     1908.60     2012.97    172.57 o
  -1   0   9      960.24      881.00    147.33 o
   1   0   9      198.76      117.45     48.75 o
   3   0   9     1448.35     1533.16    162.58 o
   5   0   9        8.35        6.31     58.44 o
   7   0   9      376.97      513.74    175.47 o
   9   0   9      426.23      323.02    142.82 o
 -10   1   9      177.17      136.55     55.65 o
  -9   1   9      337.36      321.91     74.62 o
  -8   1   9       11.51       70.87     48.37 o
  -7   1   9       21.73       44.63     42.42 o
  -6   1   9        9.13        9.76     37.49 o
  -5   1   9       73.43       32.90     34.35 o
  -4   1   9      127.67       95.36     37.10 o
  -3   1   9      364.23      381.15     74.81 o
  -2   1   9     1001.77     1165.42    130.03 o
  -1   1   9      997.96     1289.86    323.23 o
   0   1   9     1457.66     1704.72    135.39 o
   1   1   9      318.08      422.44     50.70 o
   2   1   9      438.44      379.15     54.36 o
   3   1   9     3127.95     3077.96    124.39 o
   4   1   9     2703.93     2736.42    120.76 o
   5   1   9     1348.60     1541.36    120.49 o
   6   1   9     1234.25     1171.70    151.61 o
   7   1   9      926.34      748.34    139.63 o
   8   1   9      199.72      189.81     98.18 o
   9   1   9      257.88      388.33    112.50 o
 -10   2   9      409.07      351.67     72.14 o
  -9   2   9        1.18       18.67     42.75 o
  -8   2   9     2100.36     2069.52    131.28 o
  -7   2   9        0.12        0.00     37.44 o
  -6   2   9     1896.09     1575.65    161.32 o
  -5   2   9        5.81        0.00     30.85 o
  -4   2   9     5664.23     5580.44    164.85 o
  -3   2   9       94.26       40.39     33.19 o
  -2   2   9     6320.78     6097.50    162.33 o
  -1   2   9       29.93        3.62     50.90 o
   0   2   9      514.18      777.79     98.09 o
   1   2   9      571.05      629.82     60.22 o
   2   2   9     2055.45     2133.24    106.21 o
   3   2   9       62.57       26.29     38.08 o
   4   2   9       26.66      114.13     42.09 o
   5   2   9      161.26      182.74     59.70 o
   6   2   9       28.62        0.00     53.56 o
   7   2   9        2.23        0.00     70.79 o
   8   2   9       44.30       66.00     88.27 o
   9   2   9       67.49       72.03     75.02 o
 -10   3   9      339.67      238.20     68.17 o
  -9   3   9      234.59      334.42     66.37 o
  -8   3   9      241.59      162.62     53.52 o
  -7   3   9        2.01       21.53     38.83 o
  -6   3   9      697.80      702.54     75.87 o
  -5   3   9      131.53      125.52     40.20 o
  -4   3   9      153.66      158.74     41.24 o
  -3   3   9      250.18      252.95     48.67 o
  -2   3   9      334.10      288.51     57.88 o
  -1   3   9     2302.30     2339.58    155.77 o
   0   3   9      597.12      569.85    135.74 o
   1   3   9      896.32      957.71     72.79 o
   2   3   9      327.14      299.90     65.65 o
   3   3   9      353.09      315.30     54.21 o
   4   3   9     1177.71     1158.39    145.87 o
   5   3   9     1856.49     1554.38    121.28 o
   6   3   9      878.63      811.04    121.88 o
   7   3   9     1301.92     1055.97    152.72 o
   8   3   9      707.53      714.13    167.42 o
   9   3   9      111.01      189.04     91.90 o
 -10   4   9       24.90       69.12     49.79 o
  -9   4   9     1560.55     1354.48    112.99 o
  -8   4   9      141.34      146.83     53.31 o
  -7   4   9     3338.20     3494.91    156.36 o
  -6   4   9       28.59       26.96     38.13 o
  -5   4   9     3162.85     3282.57    138.71 o
  -4   4   9        0.05        0.00     30.47 o
  -3   4   9     5096.71     4888.60    164.53 o
  -2   4   9      645.67      584.60     73.28 o
  -1   4   9      681.92      789.52    107.88 o
   0   4   9      370.63      477.87     80.81 o
   1   4   9      590.62      603.74     71.36 o
   2   4   9     1763.89     1666.74    117.52 o
   3   4   9     5807.67     5512.19    235.91 o
   4   4   9      144.72      146.41     56.31 o
   5   4   9      318.81      288.78     70.30 o
   6   4   9      184.08      115.06     63.35 o
   7   4   9      211.58      171.50     68.06 o
   8   4   9       58.06       44.84     92.67 o
   9   4   9       94.89      104.95     82.46 o
 -10   5   9       62.85       68.43     52.34 o
  -9   5   9      174.99      181.75     55.44 o
  -8   5   9       65.89       90.24     47.15 o
  -7   5   9       54.93       51.12     41.68 o
  -6   5   9       62.58       72.94     43.73 o
  -5   5   9      550.13      604.64     72.36 o
  -4   5   9        2.03       68.02     35.99 o
  -3   5   9      880.25      914.47    122.23 o
  -2   5   9      619.84      701.29     78.74 o
  -1   5   9     1214.02     1286.65    100.98 o
   0   5   9     1301.24     1407.71    125.66 o
   1   5   9     2017.29     2269.93    193.89 o
   2   5   9     3675.97     3688.40    150.42 o
   3   5   9    11153.97    10418.56    344.24 o
   4   5   9     1742.64     1545.01    143.13 o
   5   5   9     2740.56     2726.40    200.06 o
   6   5   9     1195.93      873.37    226.46 o
   7   5   9     1510.47     1432.01    132.84 o
   8   5   9      691.30      527.78    211.87 o
   9   5   9      546.18      354.54    106.52 o
 -10   6   9      381.11      392.60     63.90 o
  -9   6   9      170.09       78.05     46.07 o
  -8   6   9     1049.87     1232.85    132.79 o
  -7   6   9      100.81       58.61     42.72 o
  -6   6   9      394.80      453.98     66.86 o
  -5   6   9       47.48       29.02     37.39 o
  -4   6   9     3588.75     3303.43    131.72 o
  -3   6   9      711.86      654.84     64.88 o
  -2   6   9     3729.06     3764.85    151.88 o
  -1   6   9      246.91      128.37     55.92 o
   0   6   9       93.54        8.68     74.63 o
   1   6   9      760.67      755.60     78.51 o
   2   6   9      101.96       53.28     67.22 o
   3   6   9        0.65        0.00     59.40 o
   4   6   9     1573.96     1691.97    151.53 o
   5   6   9       39.73       78.75    147.44 o
   6   6   9       63.32       90.54     73.64 o
   7   6   9       13.16       30.81     56.89 o
   8   6   9      300.04      388.83     97.11 o
   9   6   9       57.45       14.35     78.93 o
 -10   7   9      198.17      187.28     54.28 o
  -9   7   9       45.77        8.07     38.64 o
  -8   7   9      347.65      324.27     57.73 o
  -7   7   9       70.01       51.34     37.66 o
  -6   7   9       54.76       59.42     41.02 o
  -5   7   9      125.38       94.01     61.35 o
  -4   7   9      178.86      223.17     47.78 o
  -3   7   9      506.44      473.64     58.59 o
  -2   7   9      713.03      991.50     90.20 o
  -1   7   9      113.02      131.74     46.57 o
   0   7   9     1587.70     1640.44    132.23 o
   1   7   9      845.56      895.34     83.10 o
   2   7   9      931.22     1077.09    121.70 o
   3   7   9     4259.56     3635.08    202.25 o
   4   7   9     4650.30     4289.71    221.48 o
   5   7   9      875.99     1074.95    153.67 o
   6   7   9     1835.33     1767.31    166.06 o
   7   7   9      300.62      313.81    104.39 o
   8   7   9      733.62      887.35    219.88 o
   9   7   9      542.17      409.86    118.88 o
 -10   8   9       78.15      111.02     67.16 o
  -9   8   9      472.91      616.22     72.73 o
  -8   8   9       42.67       51.59     39.04 o
  -7   8   9     1876.01     1975.94    112.31 o
  -6   8   9        0.45        0.00     33.44 o
  -5   8   9     2457.77     2791.43    117.28 o
  -4   8   9       16.15        4.57     28.76 o
  -3   8   9     2716.28     3032.56    180.56 o
  -2   8   9      861.65      858.89     85.37 o
  -1   8   9     1973.40     1890.62    114.27 o
   0   8   9       37.26       17.98     45.14 o
   1   8   9      311.23      363.08     77.28 o
   2   8   9      436.38      537.07    161.51 o
   3   8   9       11.15       64.52     61.89 o
   4   8   9       13.42        8.53     57.94 o
   5   8   9      275.39      344.09     84.98 o
   6   8   9       12.31        0.00     66.13 o
   7   8   9       61.77       48.33     74.89 o
   8   8   9       29.16       30.05     63.25 o
   9   8   9      164.86       81.71     93.81 o
 -10   9   9       38.39       42.82     46.10 o
  -9   9   9       85.31       80.77     44.55 o
  -8   9   9      234.24      220.29     53.37 o
  -7   9   9       11.90        0.00     36.31 o
  -6   9   9       81.89       48.20     40.25 o
  -5   9   9       94.14      111.24     38.48 o
  -4   9   9        6.26        4.13     30.39 o
  -3   9   9        5.73       13.21     30.25 o
  -2   9   9     2143.75     2308.23    138.99 o
  -1   9   9      607.91      585.31     74.22 o
   0   9   9      277.97      230.93     63.22 o
   1   9   9     1142.77     1259.20    128.54 o
   2   9   9       46.23      142.41     71.41 o
   3   9   9     1480.43     1613.65    151.10 o
   4   9   9      700.88      898.59    126.48 o
   5   9   9     1234.73     1283.89    231.95 o
   6   9   9      334.85      287.85    270.18 o
   7   9   9      767.14      736.69    124.06 o
   8   9   9      341.19      356.73    163.44 o
   9   9   9      139.47      216.92    121.99 o
 -10  10   9      208.51      239.23     58.72 o
  -9  10   9        1.03       27.21     42.18 o
  -8  10   9     1495.63     1438.26    102.87 o
  -7  10   9       41.79       27.61     37.75 o
  -6  10   9     2153.76     2076.86    111.22 o
  -5  10   9       66.49       57.54     39.50 o
  -4  10   9     3603.98     3837.43    154.97 o
  -3  10   9      114.15       90.70     33.27 o
  -2  10   9     1970.86     1993.36    186.28 o
  -1  10   9      312.74      365.57     60.41 o
   0  10   9     1146.92     1226.83    173.75 o
   1  10   9      132.51      324.16     84.24 o
   2  10   9      373.65      546.75    108.57 o
   3  10   9       86.97      102.61     78.71 o
   4  10   9      209.80      245.28     75.99 o
   5  10   9      180.08       82.03     70.51 o
   6  10   9       44.80       33.76     70.15 o
   7  10   9        4.59       20.16     69.28 o
   8  10   9      211.61      191.44     86.02 o
  -9  11   9       25.36       42.12     42.86 o
  -8  11   9       35.85       29.76     39.48 o
  -7  11   9        0.08       11.14     41.93 o
  -6  11   9        1.14       42.46     38.81 o
  -5  11   9       47.04       56.25     37.17 o
  -4  11   9      278.15      285.38     52.78 o
  -3  11   9      123.68      134.98     43.39 o
  -2  11   9      350.32      391.52     66.53 o
  -1  11   9       76.39      130.78     66.57 o
   0  11   9     1723.73     1757.77    490.76 o
   1  11   9      356.07      295.56     81.21 o
   2  11   9     1107.07     1270.36    137.10 o
   3  11   9     1736.22     1678.16    156.26 o
   4  11   9     1602.48     1482.37    155.02 o
   5  11   9      723.66      743.06    157.64 o
   6  11   9     1407.74     1228.89    153.29 o
   7  11   9       87.23      168.90     89.68 o
   8  11   9      464.30      608.39    227.77 o
  -9  12   9      530.84      572.07     79.75 o
  -8  12   9        4.85        0.00     37.28 o
  -7  12   9     2829.15     2988.85    230.07 o
  -6  12   9      107.59       65.97     38.56 o
  -5  12   9     3557.20     3718.79    206.25 o
  -4  12   9       83.61       58.89     35.56 o
  -3  12   9     3046.27     3096.18    157.31 o
  -2  12   9        2.85       56.04     43.94 o
  -1  12   9     2240.65     2633.90    178.41 o
   0  12   9       41.53       93.79     55.88 o
   1  12   9     1096.83     1191.34    191.36 o
   2  12   9        2.55       16.62     68.41 o
   3  12   9      962.79      984.36    135.74 o
   4  12   9      237.24      207.51     83.76 o
   5  12   9       25.73        0.71     73.17 o
   6  12   9       11.84        0.00     65.00 o
   7  12   9      203.11      178.11     89.74 o
   8  12   9       83.47       64.90     76.76 o
  -9  13   9      246.36      192.59     54.71 o
  -8  13   9        8.02        0.00     40.41 o
  -7  13   9      195.15      169.82     54.31 o
  -6  13   9       38.40       59.16     40.35 o
  -5  13   9       64.13       70.48     39.09 o
  -4  13   9      163.01      168.99     54.47 o
  -3  13   9      708.58      688.87    119.14 o
  -2  13   9      595.19      603.25     83.38 o
  -1  13   9     1012.06     1321.80    263.20 o
   0  13   9      478.06      518.17    135.95 o
   1  13   9     1220.13     1225.28    193.94 o
   2  13   9      300.60      218.02     81.18 o
   3  13   9      935.83     1232.25    144.31 o
   4  13   9      995.70     1016.87    136.60 o
   5  13   9     1530.72     1377.99    158.28 o
   6  13   9      329.36      426.25    106.69 o
   7  13   9      831.69      845.58    328.49 o
   8  13   9      238.27      276.71     99.70 o
  -9  14   9        1.74       33.78     45.91 o
  -8  14   9     1195.96     1042.88     93.76 o
  -7  14   9      108.71      144.08     48.37 o
  -6  14   9     2596.78     2367.65    121.37 o
  -5  14   9      196.61      219.08     50.77 o
  -4  14   9     2344.97     2514.79    114.66 o
  -3  14   9      108.12      111.80     83.19 o
  -2  14   9     2981.26     3170.06    196.11 o
  -1  14   9       32.67        0.00     54.96 o
   0  14   9     1845.53     1664.27    208.01 o
   1  14   9       29.51       57.56     90.85 o
   2  14   9      470.42      479.85    103.92 o
   3  14   9       84.07       78.82     75.81 o
   4  14   9       92.50      163.45     77.18 o
   5  14   9       38.29       45.87     65.56 o
   6  14   9        2.59        0.00     67.91 o
   7  14   9       22.87        0.00     66.81 o
   8  14   9      112.82      167.57     83.12 o
  -8  15   9      219.14      176.82     65.36 o
  -7  15   9        4.40        0.00     37.48 o
  -6  15   9      176.64      206.90     50.82 o
  -5  15   9       80.40      111.46     42.50 o
  -4  15   9      108.63      122.65     41.59 o
  -3  15   9        3.06        0.00     41.69 o
  -2  15   9       93.83      121.50     77.53 o
  -1  15   9      466.14      551.23     96.50 o
   0  15   9      784.67      772.69    292.52 o
   1  15   9      135.31       77.24     60.26 o
   2  15   9     1339.57     1537.14    157.95 o
   3  15   9      414.01      538.76    109.02 o
   4  15   9     1142.33      972.70    141.03 o
   5  15   9      162.44      203.27    163.44 o
   6  15   9      596.42      454.09    112.50 o
   7  15   9       38.17        6.60     68.73 o
  -8  16   9       61.10       43.05     45.43 o
  -7  16   9     1122.13     1110.77    108.10 o
  -6  16   9      309.41      354.97     61.08 o
  -5  16   9      477.21      624.15     70.26 o
  -4  16   9        0.41       52.70     43.32 o
  -3  16   9      569.39      657.52     89.35 o
  -2  16   9      287.73      275.98     86.10 o
  -1  16   9     1313.17     1439.94    201.78 o
   0  16   9      123.14      210.79     75.07 o
   1  16   9       36.68        0.00     55.98 o
   2  16   9       56.86       61.41     70.42 o
   3  16   9      275.93       87.41     74.57 o
   4  16   9        0.13        0.00     65.22 o
   5  16   9        2.02        0.00    133.16 o
   6  16   9        2.40        0.00     71.83 o
   7  16   9      192.08      248.34     96.27 o
  -8  17   9       17.11       23.58     45.46 o
  -7  17   9      177.03      127.75     46.97 o
  -6  17   9       10.92       76.88     42.83 o
  -5  17   9        0.41        0.00     38.53 o
  -4  17   9      567.92      659.28     79.84 o
  -3  17   9     1823.17     2039.02    189.00 o
  -2  17   9      103.99       58.39    115.33 o
  -1  17   9     2132.66     2101.10    456.28 o
   0  17   9        9.64       28.78     59.85 o
   1  17   9     2369.27     2719.96    194.31 o
   2  17   9      729.46      629.69    121.08 o
   3  17   9     1998.84     2205.69    193.56 o
   4  17   9      328.41      239.32     93.10 o
   5  17   9     1207.16     1002.09    188.14 o
   6  17   9      225.96      133.21     91.88 o
   7  17   9      821.31      714.88    321.08 o
  -7  18   9      143.19      206.97     52.48 o
  -6  18   9      317.03      404.19     71.11 o
  -5  18   9      147.85      161.12     54.89 o
  -4  18   9      857.13      986.19     91.30 o
  -3  18   9      541.83      459.73    107.13 o
  -2  18   9     2547.90     2615.49    410.11 o
  -1  18   9       72.60      115.90     75.92 o
   0  18   9       14.51        1.77     55.86 o
   1  18   9      835.40      842.34    125.34 o
   2  18   9       72.80      155.93     84.12 o
   3  18   9       24.92       33.68     80.19 o
   4  18   9       18.50        0.00     64.14 o
   5  18   9        4.62        0.00     66.65 o
   6  18   9       22.05       13.75     73.63 o
  -7  19   9       11.59       15.40     45.95 o
  -6  19   9      103.91       57.35     46.46 o
  -5  19   9       11.82       70.14     46.16 o
  -4  19   9       39.49       33.20     52.54 o
  -3  19   9      266.11       99.38     75.44 o
  -2  19   9      742.99     1316.16    156.41 o
  -1  19   9      157.39      242.04     84.47 o
   0  19   9     1994.73     2040.28    181.88 o
   1  19   9      296.45      247.65    290.59 o
   2  19   9      476.60      461.48    184.60 o
   3  19   9       62.46       20.03     76.46 o
   4  19   9      689.87      584.45    129.32 o
   5  19   9      101.85       12.49     80.93 o
   6  19   9      549.88      470.33    240.22 o
  -7  20   9      393.69      379.22     67.48 o
  -6  20   9       39.43       61.80     48.25 o
  -5  20   9     3021.68     2790.25    226.26 o
  -4  20   9      448.08      384.93    176.22 o
  -3  20   9     1795.29     1657.27    176.48 o
  -2  20   9        1.89        0.00     63.38 o
  -1  20   9      993.22      894.41    133.95 o
   0  20   9      235.76      436.38    101.66 o
   1  20   9      375.20      413.63    163.87 o
   2  20   9      234.48      183.04     72.29 o
   3  20   9      210.72      201.12     98.25 o
   4  20   9       33.29        0.00     78.43 o
   5  20   9        9.86        0.00    140.46 o
   6  20   9        4.39        0.00     64.82 o
  -6  21   9       13.78       32.06     46.73 o
  -5  21   9      118.00      124.18     66.01 o
  -4  21   9       38.44       57.95     76.08 o
  -3  21   9      108.96       51.63     72.67 o
  -2  21   9      136.85      164.94     84.57 o
  -1  21   9      295.60      529.97    107.27 o
   0  21   9      246.75      353.34     98.13 o
   1  21   9      163.85      201.35     90.97 o
   2  21   9      222.66      258.14     87.37 o
   3  21   9      879.32      715.18    132.98 o
   4  21   9       76.68        0.00     89.27 o
   5  21   9      493.91      435.46    130.26 o
  -6  22   9     1045.44     1022.50    114.58 o
  -5  22   9      132.79      182.42     71.40 o
  -4  22   9     1702.75     1726.13    188.66 o
  -3  22   9      197.40      153.06    120.92 o
  -2  22   9     1187.45     1029.78    151.70 o
  -1  22   9      206.39      422.37    108.48 o
   0  22   9      711.74      875.68    135.77 o
   1  22   9       76.60      124.59     74.48 o
   2  22   9      201.23      216.30     79.10 o
   3  22   9       24.97       11.76     87.77 o
   4  22   9        3.20        0.00     81.73 o
  -5  23   9        4.19        0.00     83.64 o
  -4  23   9      174.21      249.12     95.58 o
  -3  23   9        0.20        0.00     98.15 o
  -2  23   9      376.67      351.46    107.15 o
  -1  23   9        0.88       18.74     73.63 o
   0  23   9     1178.94     1217.89    158.53 o
   1  23   9       41.70        0.00     65.67 o
   2  23   9      834.60     1139.27    129.33 o
   3  23   9       28.72       22.84     92.03 o
   4  23   9      470.76      404.79    127.04 o
  -4  24   9       96.31      112.54     94.84 o
  -3  24   9      764.95      850.02    147.61 o
  -2  24   9       10.13        0.00     63.51 o
  -1  24   9      612.84      520.47    110.42 o
   0  24   9        6.35       34.66    123.60 o
   1  24   9      151.75        0.00     68.99 o
   2  24   9       84.58      119.43     80.93 o
   3  24   9        0.22       26.42     87.09 o
  -3  25   9       42.73        0.00     76.76 o
  -2  25   9       79.40       19.72     77.55 o
  -1  25   9      208.79      383.73    176.54 o
   0  25   9       88.68      115.62     89.79 o
   1  25   9      314.29      338.75    109.91 o
   2  25   9      203.87      282.90    106.20 o
 -10   0  10      451.20      672.10    253.00 o
  -8   0  10     1450.42     1733.60    175.12 o
  -6   0  10     2951.98     3337.55    214.25 o
  -4   0  10     1117.97     1355.37    139.12 o
  -2   0  10     1527.46     1924.36    222.72 o
   0   0  10      750.77      636.59    140.46 o
   2   0  10      102.74       17.45    104.27 o
   4   0  10      404.13      482.45     94.38 o
   6   0  10      187.68      106.31    133.16 o
   8   0  10      635.13      659.14    188.36 o
 -10   1  10       34.97       83.48     56.29 o
  -9   1  10       14.24       11.58     46.41 o
  -8   1  10       43.91       27.16     42.11 o
  -7   1  10      641.71      575.00     75.72 o
  -6   1  10       14.61       14.46     39.22 o
  -5   1  10      132.86      120.82     44.15 o
  -4   1  10      586.25      670.99     89.26 o
  -3   1  10     1467.75     1603.79     98.92 o
  -2   1  10      327.75      316.95    130.15 o
  -1   1  10     2849.20     3283.84    259.98 o
   0   1  10     1088.75     1283.86    198.77 o
   1   1  10     1725.10     1940.87    281.14 o
   2   1  10      980.97     1050.09     83.88 o
   3   1  10     1370.95     1604.42    101.88 o
   4   1  10     1101.91     1268.74    121.56 o
   5   1  10      379.31      400.36    102.69 o
   6   1  10      394.61      284.98    110.29 o
   7   1  10      390.91      415.08    124.33 o
   8   1  10       37.64       82.13     83.13 o
 -10   2  10        0.01       23.20     52.05 o
  -9   2  10      915.57      807.76     96.64 o
  -8   2  10        1.70       21.73     45.55 o
  -7   2  10     2635.43     2469.17    139.61 o
  -6   2  10      346.33      293.37     59.06 o
  -5   2  10     1189.51     1148.47     95.22 o
  -4   2  10        8.94       43.94     39.54 o
  -3   2  10      307.04      269.43     60.71 o
  -2   2  10      407.72      419.66     86.76 o
  -1   2  10     2391.15     2592.83    183.20 o
   0   2  10       85.39      148.09     62.79 o
   1   2  10      494.21      618.85     96.89 o
   2   2  10      102.00       54.05     43.67 o
   3   2  10       45.39       42.95     42.35 o
   4   2  10        4.12       16.10     49.58 o
   5   2  10      275.33       98.39     59.81 o
   6   2  10       19.18       18.33     73.50 o
   7   2  10      734.30      842.42    150.42 o
   8   2  10       55.18      105.97     81.10 o
  -9   3  10       19.81       62.30     50.84 o
  -8   3  10       27.96        7.57     43.73 o
  -7   3  10      113.74       80.73     46.95 o
  -6   3  10      356.26      338.45     61.14 o
  -5   3  10      212.82      138.44     50.03 o
  -4   3  10      828.99      877.80    106.61 o
  -3   3  10      578.50      650.53     80.54 o
  -2   3  10      844.80      892.15    115.49 o
  -1   3  10     2044.18     1999.44    157.52 o
   0   3  10     1261.73     1215.99    126.65 o
   1   3  10     2384.44     2498.66    168.41 o
   2   3  10     3972.75     3985.30    142.83 o
   3   3  10     2277.03     2273.39    138.49 o
   4   3  10     1038.98     1014.62    116.83 o
   5   3  10      967.52     1106.48    114.61 o
   6   3  10      461.82      544.52    156.46 o
   7   3  10      386.05      449.10    122.60 o
   8   3  10      217.32      195.78     86.88 o
  -9   4  10       37.60      105.89     55.82 o
  -8   4  10     1211.03     1205.95    106.86 o
  -7   4  10       20.30        8.08     43.01 o
  -6   4  10     1036.88     1107.86     99.82 o
  -5   4  10       78.12      142.28     47.81 o
  -4   4  10      137.96      129.16     45.93 o
  -3   4  10      232.14      378.78     67.41 o
  -2   4  10      552.58      747.39    161.19 o
  -1   4  10     1339.22     1180.22    348.58 o
   0   4  10      490.14      394.09    201.46 o
   1   4  10        0.04       15.07     46.81 o
   2   4  10       13.01       77.27     50.65 o
   3   4  10      329.18      178.47     64.52 o
   4   4  10      397.14      324.58    152.06 o
   5   4  10      251.16       46.45     58.71 o
   6   4  10      137.81       70.74     65.27 o
   7   4  10        0.01        0.00     85.55 o
   8   4  10      709.70      661.29    123.60 o
  -9   5  10       62.39        9.64     46.14 o
  -8   5  10        0.08       70.40     45.46 o
  -7   5  10       24.34       19.51     43.37 o
  -6   5  10        9.22        6.63     41.96 o
  -5   5  10       73.24      100.26     46.69 o
  -4   5  10      147.22       30.13     39.78 o
  -3   5  10      179.66      199.18    112.01 o
  -2   5  10     1026.49     1181.89    167.92 o
  -1   5  10       48.78       80.61    102.77 o
   0   5  10     6478.76     6407.22    360.50 o
   1   5  10     2777.26     2813.53    185.46 o
   2   5  10     1414.81     1483.81    207.36 o
   3   5  10     3884.41     3606.11    693.93 o
   4   5  10     3090.89     2892.54    161.53 o
   5   5  10      276.30      347.84     93.17 o
   6   5  10      492.81      654.71    107.75 o
   7   5  10      236.11       76.51     96.13 o
   8   5  10       87.16       82.12     68.65 o
  -9   6  10      753.88      746.68     87.32 o
  -8   6  10       12.74        0.00     43.42 o
  -7   6  10     2644.23     2518.64    143.62 o
  -6   6  10      128.60      118.70     51.38 o
  -5   6  10     1415.37     1363.62    105.27 o
  -4   6  10       65.39       55.47     42.19 o
  -3   6  10       42.34       32.33     44.37 o
  -2   6  10       68.02       73.05     47.14 o
  -1   6  10       86.89      119.37     63.84 o
   0   6  10      379.07      343.93    242.05 o
   1   6  10      210.80      303.13    109.96 o
   2   6  10        1.54        6.55     58.15 o
   3   6  10       24.56      187.68     76.39 o
   4   6  10      142.60       67.01     67.97 o
   5   6  10        6.06       46.97     56.48 o
   6   6  10        2.14        0.00     58.60 o
   7   6  10      525.94      599.23    101.48 o
   8   6  10       29.35        0.00     72.35 o
  -9   7  10        9.91        0.00     43.26 o
  -8   7  10        8.26       49.87     41.85 o
  -7   7  10      368.42      367.31     72.17 o
  -6   7  10      311.57      289.70     62.99 o
  -5   7  10      652.10      694.33     79.74 o
  -4   7  10      450.97      411.40     90.76 o
  -3   7  10       94.12       32.78     70.33 o
  -2   7  10      662.34      827.26     87.18 o
  -1   7  10     2578.41     2886.13    183.88 o
   0   7  10      230.53      389.58     82.94 o
   1   7  10     5648.92     5619.74    363.40 o
   2   7  10     1558.16     1319.78    199.95 o
   3   7  10     3173.28     2843.08    193.09 o
   4   7  10     1527.84     1435.93    180.52 o
   5   7  10      898.10     1102.29    142.26 o
   6   7  10      124.91      204.54     77.17 o
   7   7  10      293.29      362.92    122.34 o
   8   7  10      207.44      384.09    115.13 o
  -9   8  10        0.04        0.00     39.45 o
  -8   8  10     1131.96     1257.01    141.38 o
  -7   8  10        0.92       23.55     41.00 o
  -6   8  10      897.29      918.57     81.08 o
  -5   8  10        4.71        0.00     34.85 o
  -4   8  10      635.20      675.17    116.43 o
  -3   8  10        1.25        6.84     43.02 o
  -2   8  10       77.57       51.37     42.33 o
  -1   8  10       27.69      109.53     57.11 o
   0   8  10      471.31      512.72     95.93 o
   1   8  10        6.99      133.80     93.00 o
   2   8  10       34.31      150.77     91.06 o
   3   8  10        1.70        0.00     60.57 o
   4   8  10      352.22      164.40     81.51 o
   5   8  10      113.46        0.00    104.16 o
   6   8  10      771.49      531.01    162.37 o
   7   8  10        3.58        0.00     65.59 o
   8   8  10      536.77      359.70     87.78 o
  -9   9  10       56.21       61.97     43.85 o
  -8   9  10      148.93      106.54     47.62 o
  -7   9  10      128.34       94.65     45.30 o
  -6   9  10       81.19      106.68     46.18 o
  -5   9  10      329.86      237.78     66.49 o
  -4   9  10      871.07      873.73     73.97 o
  -3   9  10      350.85      383.06     71.57 o
  -2   9  10      290.31      251.67     59.16 o
  -1   9  10      871.24      894.41    117.49 o
   0   9  10     2500.99     2911.67    288.22 o
   1   9  10     1250.57     1049.38    186.85 o
   2   9  10     2867.84     2543.12    264.81 o
   3   9  10      778.10     1036.82    131.75 o
   4   9  10      981.85     1023.06    140.62 o
   5   9  10      125.82      131.22     81.59 o
   6   9  10      279.84      169.16     85.03 o
   7   9  10      262.68      290.25    102.12 o
   8   9  10       92.94      199.67     77.66 o
  -9  10  10      867.36      799.48     84.96 o
  -8  10  10       14.28        0.00     41.78 o
  -7  10  10     2571.70     2510.93    130.33 o
  -6  10  10       76.69      117.89     45.87 o
  -5  10  10     1290.09     1417.69     96.60 o
  -4  10  10        9.39        0.00     43.34 o
  -3  10  10      825.25      796.47     94.20 o
  -2  10  10        4.73        0.00     37.18 o
  -1  10  10      559.73      433.80    157.11 o
   0  10  10       62.06      147.98     98.58 o
   1  10  10      347.68      172.25    109.10 o
   2  10  10      232.73      415.37    135.95 o
   3  10  10        0.40        0.00     66.93 o
   4  10  10       25.12        0.00     63.01 o
   5  10  10      139.56      145.05     81.01 o
   6  10  10       70.91       89.20    162.48 o
   7  10  10      435.44      599.15    131.46 o
  -8  11  10       71.18       53.13     45.02 o
  -7  11  10      143.03      190.66     52.17 o
  -6  11  10       93.88      115.04     49.36 o
  -5  11  10      333.92      294.50     54.15 o
  -4  11  10      223.64      179.15     56.97 o
  -3  11  10      715.41      698.27    106.50 o
  -2  11  10      695.20      543.04    101.57 o
  -1  11  10      496.45      524.08    129.08 o
   0  11  10     1103.29     1215.18    208.33 o
   1  11  10     1966.01     1557.96    220.79 o
   2  11  10      489.31      386.38    125.43 o
   3  11  10     1099.58     1209.00    144.93 o
   4  11  10      169.59      232.40    166.77 o
   5  11  10      523.56      650.13    125.18 o
   6  11  10      362.88      387.65    110.03 o
   7  11  10      244.49      379.21    109.43 o
  -8  12  10      768.04      709.23    104.17 o
  -7  12  10        0.68       21.43     43.44 o
  -6  12  10     1084.95      994.00     89.88 o
  -5  12  10       11.32       34.36     39.40 o
  -4  12  10     1758.46     2067.79    182.08 o
  -3  12  10       41.01       60.73     84.85 o
  -2  12  10     1217.17     1233.25    112.59 o
  -1  12  10      240.88      284.42     84.94 o
   0  12  10      614.50      559.91    160.65 o
   1  12  10      431.31      430.62    137.45 o
   2  12  10        2.86       28.99     72.59 o
   3  12  10        0.07       15.47     59.17 o
   4  12  10      112.45      196.90    120.38 o
   5  12  10       42.04        0.00     73.54 o
   6  12  10      109.42       48.83     71.09 o
   7  12  10        3.21       91.54     84.13 o
  -8  13  10       42.34       42.38     43.94 o
  -7  13  10       51.14       32.98     44.85 o
  -6  13  10      157.79      176.02     51.36 o
  -5  13  10       74.83       63.21     43.20 o
  -4  13  10      384.55      344.32     78.08 o
  -3  13  10      210.25      169.53     61.89 o
  -2  13  10      467.49      367.23     94.38 o
  -1  13  10      384.96      434.37     97.11 o
   0  13  10     1467.45     1156.98    205.54 o
   1  13  10      431.60      387.23    133.16 o
   2  13  10     1691.84     1917.92    248.71 o
   3  13  10      504.80      578.82    116.33 o
   4  13  10     1034.51      878.47    135.75 o
   5  13  10      104.70      192.44    100.41 o
   6  13  10      357.65      309.24    180.52 o
   7  13  10      145.18       38.64     93.43 o
  -8  14  10        6.25       11.22     45.96 o
  -7  14  10      826.56      832.53     86.37 o
  -6  14  10        9.77        0.00     40.83 o
  -5  14  10     1130.32     1183.81    141.33 o
  -4  14  10       15.15        0.00     48.80 o
  -3  14  10      241.58      193.08     68.64 o
  -2  14  10       20.06        0.00     66.15 o
  -1  14  10      499.40      330.06     94.89 o
   0  14  10        1.56        0.00    102.23 o
   1  14  10       38.95       45.10     97.94 o
   2  14  10        0.40       22.55     99.44 o
   3  14  10        0.17        0.00     64.87 o
   4  14  10        4.88       58.09     68.74 o
   5  14  10       73.46       63.70     81.14 o
   6  14  10       28.04       15.41     79.04 o
   7  14  10      475.07      236.53    100.00 o
  -7  15  10       25.95       23.89     45.44 o
  -6  15  10        3.70        0.00     38.77 o
  -5  15  10      340.59      215.33     61.39 o
  -4  15  10      196.47      110.97    113.02 o
  -3  15  10     2438.92     2494.95    395.61 o
  -2  15  10      176.14      120.18     73.07 o
  -1  15  10     1521.54     1600.80    163.91 o
   0  15  10      194.97      201.03    125.64 o
   1  15  10     1434.02     1445.20    228.52 o
   2  15  10      412.04      410.86    142.39 o
   3  15  10     1042.96      691.65    126.02 o
   4  15  10      219.66      208.63     88.53 o
   5  15  10      722.95     1049.82    156.08 o
   6  15  10      110.17      105.81     82.00 o
  -7  16  10       19.04        0.18     41.34 o
  -6  16  10      516.74      446.51     65.45 o
  -5  16  10        1.48       24.17     46.02 o
  -4  16  10      231.73      341.78     82.71 o
  -3  16  10      246.87      200.68    144.11 o
  -2  16  10      197.57      100.54     71.39 o
  -1  16  10      176.44      133.95     71.61 o
   0  16  10       73.79       88.06    111.47 o
   1  16  10        1.82      147.76    110.39 o
   2  16  10       17.83       18.26     92.14 o
   3  16  10       33.03       11.14     76.89 o
   4  16  10       76.80       23.27     77.99 o
   5  16  10       31.36       27.88     82.24 o
   6  16  10      189.67      295.38     97.85 o
  -7  17  10       26.92       22.01     47.91 o
  -6  17  10       25.49       43.52     44.31 o
  -5  17  10      186.35      162.49     72.14 o
  -4  17  10      910.91      639.60    227.66 o
  -3  17  10      231.83      239.36     97.96 o
  -2  17  10      597.81      505.25    109.04 o
  -1  17  10      218.18      120.82     79.88 o
   0  17  10     1369.60     1538.93    160.10 o
   1  17  10      227.29      193.51    126.29 o
   2  17  10     1234.27     1314.41    231.95 o
   3  17  10      219.58       86.95     78.14 o
   4  17  10      560.04     1014.43    315.29 o
   5  17  10       45.87       20.99     81.53 o
  -6  18  10       79.77       24.92     51.64 o
  -5  18  10     1079.26     1126.22    122.34 o
  -4  18  10        5.13      114.15     79.09 o
  -3  18  10       72.67       25.92     78.01 o
  -2  18  10        0.19        0.00     94.93 o
  -1  18  10      192.86      334.55     97.35 o
   0  18  10        6.00       18.84     85.80 o
   1  18  10       45.62      124.78    105.02 o
   2  18  10       17.28      146.47    115.76 o
   3  18  10        0.39        0.00     75.84 o
   4  18  10        0.57        0.00     89.88 o
   5  18  10      242.04      221.96    102.64 o
  -6  19  10      481.80      520.41     82.07 o
  -5  19  10      636.46      703.57    224.87 o
  -4  19  10      131.95      144.04    127.04 o
  -3  19  10      372.62      316.16    102.58 o
  -2  19  10       61.80       71.72     72.48 o
  -1  19  10      855.36      781.87    135.92 o
   0  19  10      121.63      192.46     84.33 o
   1  19  10     1133.22     1360.37    234.53 o
   2  19  10      652.19      349.22    156.57 o
   3  19  10      374.40      338.34    117.00 o
   4  19  10      271.30      260.76    109.53 o
   5  19  10      444.24      308.42    115.47 o
  -5  20  10        0.25        0.00     70.36 o
  -4  20  10      496.23      519.75    225.94 o
  -3  20  10      121.19      141.73     85.77 o
  -2  20  10      288.13      217.85     91.42 o
  -1  20  10      184.96      114.50    124.57 o
   0  20  10      155.35      124.50     86.09 o
   1  20  10        2.68      177.83    129.29 o
   2  20  10        0.71        0.00    106.96 o
   3  20  10       70.91       17.18    113.61 o
   4  20  10       44.77       12.33     88.81 o
  -5  21  10        0.36       12.89     74.31 o
  -4  21  10      262.30      342.89    106.64 o
  -3  21  10      108.05       33.91     86.14 o
  -2  21  10      376.63      260.87     96.52 o
  -1  21  10       90.71       53.78     78.20 o
   0  21  10     1643.19     1648.16    266.75 o
   1  21  10        0.74       65.08    120.49 o
   2  21  10      134.96      149.91    136.38 o
   3  21  10       86.29       97.08    133.16 o
  -4  22  10      272.69      150.14     91.82 o
  -3  22  10       81.46       28.09     76.59 o
  -2  22  10       80.26        0.00     73.58 o
  -1  22  10      120.54       94.99     83.05 o
   0  22  10        2.80       39.16     73.24 o
   1  22  10        2.43      175.47    123.28 o
   2  22  10        9.54       28.56    124.35 o
  -2  23  10      101.45      141.75     93.58 o
  -1  23  10      493.04      575.56    129.62 o
   0  23  10        7.08        0.00     64.00 o
   1  23  10      319.61      343.16    101.24 o
  -9   0  11      570.28      394.82    207.15 o
  -7   0  11      135.58       48.82     92.46 o
  -5   0  11     1686.87     1753.49    167.90 o
  -3   0  11      562.31      874.77    179.76 o
  -1   0  11      235.51      167.09    104.59 o
   1   0  11      150.92      159.79     92.57 o
   3   0  11      481.85      629.71    155.07 o
   5   0  11      845.14      557.12    169.89 o
   7   0  11      728.77     1094.48    228.09 o
  -9   1  11       37.48        0.00     47.06 o
  -8   1  11      182.42      143.53     57.11 o
  -7   1  11      458.95      333.52     79.20 o
  -6   1  11     1256.33     1252.64    105.93 o
  -5   1  11      261.65      280.92     59.34 o
  -4   1  11      627.21      478.08     81.07 o
  -3   1  11     1445.86     1305.09    148.30 o
  -2   1  11     1164.79     1083.15    137.15 o
  -1   1  11     1806.45     2056.20    271.04 o
   0   1  11     1018.04      707.68    109.48 o
   1   1  11     1119.96      815.44    114.46 o
   2   1  11      697.58      639.05    105.76 o
   3   1  11      612.44      694.19     93.16 o
   4   1  11      607.56      473.28     86.68 o
   5   1  11        3.96       48.75     82.82 o
   6   1  11        6.43       92.95     95.96 o
   7   1  11       65.35       88.39     86.56 o
  -9   2  11        0.01       30.08     51.18 o
  -8   2  11      586.45      436.81     87.73 o
  -7   2  11       80.32       39.50     55.89 o
  -6   2  11      396.34      438.57     84.78 o
  -5   2  11       20.04        0.00     40.04 o
  -4   2  11      211.90      176.91     59.22 o
  -3   2  11       51.28        0.00     57.98 o
  -2   2  11      296.69      204.71     77.66 o
  -1   2  11       41.10        0.00     54.12 o
   0   2  11       11.02       45.43     70.02 o
   1   2  11        4.71        0.00     53.43 o
   2   2  11      188.40      178.33     78.07 o
   3   2  11        6.13       17.73     65.81 o
   4   2  11     1069.81     1091.76    115.81 o
   5   2  11       25.67        0.00     81.22 o
   6   2  11      590.21      886.42    447.59 o
   7   2  11       18.81      137.02     97.83 o
  -8   3  11       33.71        0.00     40.34 o
  -7   3  11      229.82      259.44     75.67 o
  -6   3  11       40.44       67.50     48.50 o
  -5   3  11       32.92       26.36     43.96 o
  -4   3  11     3130.60     3401.22    175.31 o
  -3   3  11     2103.47     1899.61    173.14 o
  -2   3  11     1614.12     1904.06    316.68 o
  -1   3  11     4467.79     4544.02    515.88 o
   0   3  11      629.25      654.59    106.61 o
   1   3  11      598.14      707.80    109.37 o
   2   3  11     1204.55     1310.19    139.03 o
   3   3  11      615.11      678.73    180.30 o
   4   3  11      614.45      580.95    109.14 o
   5   3  11       61.41      109.76     67.38 o
   6   3  11       65.11       54.42    102.55 o
   7   3  11       24.48       43.12     84.29 o
  -8   4  11       51.52        0.00     43.19 o
  -7   4  11      397.51      500.70     77.54 o
  -6   4  11       41.14       31.97     44.95 o
  -5   4  11       86.06       49.50     50.06 o
  -4   4  11       86.35       50.40     47.83 o
  -3   4  11      101.14      159.26     75.60 o
  -2   4  11       78.15        0.00     52.95 o
  -1   4  11       82.92       30.72     60.24 o
   0   4  11        5.38        0.00     52.00 o
   1   4  11      197.21      307.14     77.02 o
   2   4  11       44.49       99.01     96.65 o
   3   4  11      211.25      264.39     84.58 o
   4   4  11      252.94      209.83     71.87 o
   5   4  11      726.92      682.92    101.32 o
   6   4  11        2.48        0.00     89.45 o
   7   4  11      705.33      788.87    141.23 o
  -8   5  11      241.79      145.84     58.42 o
  -7   5  11       34.33       26.69     49.44 o
  -6   5  11       85.35       83.23     51.65 o
  -5   5  11      529.06      536.23     75.97 o
  -4   5  11       46.71       27.06     58.92 o
  -3   5  11     3574.70     3886.87    229.15 o
  -2   5  11     2715.60     2429.92    185.11 o
  -1   5  11     1855.37     1930.02    164.87 o
   0   5  11     1316.05     1099.43    264.92 o
   1   5  11     1951.84     2001.75    168.70 o
   2   5  11      794.45     1272.74    210.91 o
   3   5  11     1625.74     1558.64    198.24 o
   4   5  11      960.00     1081.46    116.96 o
   5   5  11      291.26      254.39     74.11 o
   6   5  11      321.20      250.98     81.73 o
   7   5  11       62.38        0.00     61.09 o
  -8   6  11      220.00      238.65     69.61 o
  -7   6  11       28.39       57.48     48.84 o
  -6   6  11        7.85        0.00     42.15 o
  -5   6  11      171.35      186.82     84.35 o
  -4   6  11       85.14       96.05     54.22 o
  -3   6  11       21.57       12.57     63.09 o
  -2   6  11       97.73       61.52     65.61 o
  -1   6  11       22.65       62.29     59.94 o
   0   6  11      557.42      564.73    182.88 o
   1   6  11       24.30        0.00     83.76 o
   2   6  11      414.10      445.01    140.46 o
   3   6  11       31.44        0.08     70.33 o
   4   6  11     1665.58     1737.89    175.82 o
   5   6  11       65.51       45.90     63.35 o
   6   6  11      515.39      402.78    125.98 o
   7   6  11       33.18        0.00    107.06 o
  -8   7  11      169.58      182.08     74.46 o
  -7   7  11      158.79      158.34     49.29 o
  -6   7  11        1.68        0.00     42.11 o
  -5   7  11       15.76        0.82     43.78 o
  -4   7  11      888.37     1057.55    111.17 o
  -3   7  11      339.52      339.11     68.98 o
  -2   7  11     2527.75     2427.69    236.36 o
  -1   7  11     2278.85     2099.39    172.01 o
   0   7  11     3236.90     3204.30    280.17 o
   1   7  11      693.06      476.15    159.58 o
   2   7  11      685.09      602.44    155.28 o
   3   7  11      317.46      444.79    144.97 o
   4   7  11      526.16      417.94    189.86 o
   5   7  11      194.79      212.15     77.43 o
   6   7  11       36.75        8.05     67.14 o
   7   7  11        6.69       58.72     68.18 o
  -8   8  11       26.73        0.00     44.75 o
  -7   8  11      815.57      996.65     90.68 o
  -6   8  11       94.94      106.27     48.40 o
  -5   8  11      744.54      971.96    138.63 o
  -4   8  11       13.62       40.32     51.81 o
  -3   8  11      370.16      386.08    106.19 o
  -2   8  11        0.03       68.76     66.81 o
  -1   8  11      124.37      124.35     68.88 o
   0   8  11       42.94      123.28     93.21 o
   1   8  11       35.02        0.00     83.76 o
   2   8  11        8.17      120.92     95.79 o
   3   8  11      293.33      656.77    162.58 o
   4   8  11       19.73       38.40     73.57 o
   5   8  11      192.12      211.71    106.42 o
   6   8  11        4.62       55.35     69.68 o
   7   8  11      393.28      618.36    107.39 o
  -8   9  11      181.11      174.38     54.50 o
  -7   9  11      240.02      155.21     69.34 o
  -6   9  11      228.91      187.54     54.35 o
  -5   9  11      140.85       66.60     64.46 o
  -4   9  11      319.73      218.74     76.87 o
  -3   9  11     1762.39     2084.05    191.78 o
  -2   9  11     1325.72     1534.72    160.97 o
  -1   9  11     2527.79     2685.12    188.95 o
   0   9  11      245.52      297.25    141.11 o
   1   9  11      854.18      800.03    187.28 o
   2   9  11       72.81      141.75    109.10 o
   3   9  11       10.92      100.94     96.22 o
   4   9  11      868.99      633.95    160.11 o
   5   9  11      143.68      197.78     93.28 o
   6   9  11       12.74        0.00     70.45 o
  -8  10  11      329.78      383.35     68.19 o
  -7  10  11       56.66       74.40     49.93 o
  -6  10  11      228.61      245.89     57.81 o
  -5  10  11       21.10       83.34     58.71 o
  -4  10  11      524.71      482.81     85.75 o
  -3  10  11      162.35       77.67     60.53 o
  -2  10  11      170.71      114.09    132.09 o
  -1  10  11       62.96        0.00     84.19 o
   0  10  11       26.61       16.75    100.30 o
   1  10  11       74.36       13.10    100.73 o
   2  10  11      112.22      121.35    105.88 o
   3  10  11        4.21        0.00     73.02 o
   4  10  11     1300.07     1234.20    159.46 o
   5  10  11       12.23      109.72     88.82 o
   6  10  11      452.90      628.07    136.97 o
  -7  11  11      302.10      401.35     68.83 o
  -6  11  11      362.37      313.14     58.69 o
  -5  11  11      166.59      202.39     69.77 o
  -4  11  11      772.80      560.44    107.35 o
  -3  11  11      443.70      544.69    145.55 o
  -2  11  11     1815.68     2218.69    255.36 o
  -1  11  11      669.86      324.31    135.52 o
   0  11  11     2146.25     2000.39    269.97 o
   1  11  11      266.48      339.34    139.17 o
   2  11  11      816.87      843.41    181.05 o
   3  11  11      443.38      494.62    155.07 o
   4  11  11      284.36      169.89    107.17 o
   5  11  11      103.51      112.87     90.71 o
   6  11  11      109.42        0.00     73.32 o
  -7  12  11      503.38      428.80     68.05 o
  -6  12  11       63.24      131.60     57.71 o
  -5  12  11      466.43      628.91     99.21 o
  -4  12  11        5.20       65.73     56.38 o
  -3  12  11       68.30       60.80     85.39 o
  -2  12  11        8.72        0.00     91.49 o
  -1  12  11        9.11       52.19    101.37 o
   0  12  11       12.66        0.00     89.56 o
   1  12  11       15.06        1.07     76.24 o
   2  12  11       59.83        0.00     88.70 o
   3  12  11      240.48      349.43    133.59 o
   4  12  11        0.31        0.00     72.29 o
   5  12  11      648.95      867.28    146.24 o
   6  12  11       23.01        7.63     78.32 o
  -7  13  11      376.97      335.33     64.95 o
  -6  13  11      201.02      323.35     72.30 o
  -5  13  11      571.98      565.10    137.53 o
  -4  13  11      192.16      222.68     73.24 o
  -3  13  11     1558.80     1576.96    230.66 o
  -2  13  11      381.08      350.75    165.05 o
  -1  13  11     1259.99     1095.98    224.22 o
   0  13  11      441.07      530.92    154.85 o
   1  13  11      813.30     1040.14    202.75 o
   2  13  11      158.78       16.32     90.63 o
   3  13  11      543.76      439.00    152.70 o
   4  13  11      356.73      127.62    113.83 o
   5  13  11      223.06      272.34    114.91 o
  -6  14  11      165.80      165.05     78.94 o
  -5  14  11       36.00       26.88     60.70 o
  -4  14  11      216.47      161.89     69.21 o
  -3  14  11      203.79      220.25    138.85 o
  -2  14  11       63.02        0.00     58.07 o
  -1  14  11      226.10        0.00    104.38 o
   0  14  11       26.46      186.64    115.98 o
   1  14  11       35.12        8.38     95.79 o
   2  14  11      151.02       60.78     97.29 o
   3  14  11        0.06       37.16    106.53 o
   4  14  11      426.96      397.53    116.24 o
   5  14  11        8.08        0.00     79.91 o
  -6  15  11      486.00      550.66    169.93 o
  -5  15  11       75.73       16.59     59.90 o
  -4  15  11      847.88      769.39    107.29 o
  -3  15  11      340.05      380.32    104.22 o
  -2  15  11      438.43      368.25    103.42 o
  -1  15  11      859.43      926.31    218.42 o
   0  15  11      916.57      914.93    210.05 o
   1  15  11       42.42      128.22    107.60 o
   2  15  11     1328.79      693.93    180.19 o
   3  15  11      142.02       78.82    104.16 o
   4  15  11      365.57      386.16    153.99 o
   5  15  11      197.77      186.90     98.95 o
  -6  16  11        1.58       19.32     62.24 o
  -5  16  11      148.50      113.24     94.17 o
  -4  16  11        2.82        0.00     96.97 o
  -3  16  11       24.37       44.42    106.96 o
  -2  16  11       34.24       22.29     70.97 o
  -1  16  11       13.81        0.00    100.08 o
   0  16  11       92.64       46.82    109.32 o
   1  16  11      255.58      360.17    142.61 o
   2  16  11       11.95       30.07    101.16 o
   3  16  11      193.17      174.61    118.77 o
   4  16  11       19.62        0.00     82.47 o
  -5  17  11      495.23      445.41    113.12 o
  -4  17  11       50.13        0.00     65.63 o
  -3  17  11     1028.73      824.29    140.73 o
  -2  17  11      106.57       20.51     76.78 o
  -1  17  11      508.40      521.25    189.21 o
   0  17  11       47.37        0.00    108.25 o
   1  17  11      830.14      942.21    204.46 o
   2  17  11      214.25      288.22    133.16 o
   3  17  11      689.45      615.32    189.64 o
   4  17  11      231.35      158.93    132.30 o
  -5  18  11       23.00       12.33     71.55 o
  -4  18  11       33.48      104.64     91.63 o
  -3  18  11        0.14        4.48     76.22 o
  -2  18  11       11.73       57.58     84.17 o
  -1  18  11        1.83        0.00    111.90 o
   0  18  11       14.45        0.00    113.61 o
   1  18  11       23.67        0.00    123.28 o
   2  18  11      281.23      442.65    159.36 o
   3  18  11        8.58       49.18    112.11 o
  -4  19  11      628.55      642.36    276.73 o
  -3  19  11      230.89      245.44    142.72 o
  -2  19  11      581.47      585.97    124.38 o
  -1  19  11      201.63        4.72    117.70 o
   0  19  11      610.05      968.62    216.92 o
   1  19  11       43.58        0.00    115.12 o
   2  19  11      184.34      210.26    139.17 o
  -3  20  11       48.05       27.48     80.22 o
  -2  20  11      105.69       16.93     73.78 o
  -1  20  11       43.57      147.67     88.02 o
   0  20  11        3.02       85.48    139.60 o
   1  20  11        4.29       43.17    127.36 o
  -1  21  11      278.93      104.47    106.21 o
  -6   0  12      132.56      120.68     75.93 o
  -4   0  12      304.38      301.54    143.68 o
  -2   0  12      309.80      367.91    143.04 o
   0   0  12      607.83      628.42    161.29 o
   2   0  12      557.49      742.68    169.24 o
   6   0  12      338.63      422.24    173.54 o
  -7   1  12      624.05      657.82     85.27 o
  -6   1  12     1239.12     1363.56    114.18 o
  -5   1  12     1407.08     1291.53    161.64 o
  -4   1  12      527.15      719.64    123.59 o
  -3   1  12     1350.45     1409.01    164.55 o
  -2   1  12      548.13      493.33    179.12 o
  -1   1  12     1509.87     1633.76    163.63 o
   0   1  12      501.68      550.37    108.21 o
   1   1  12      340.32      297.00     89.37 o
   2   1  12       63.89      155.64     81.93 o
   3   1  12       79.36      228.09    127.15 o
   5   1  12       13.48        0.00     89.11 o
   6   1  12        4.49        0.00     84.00 o
  -7   2  12        6.00       40.20     51.63 o
  -6   2  12       93.88      143.37     55.92 o
  -5   2  12      356.28      403.85    108.89 o
  -4   2  12       19.99       61.08     66.58 o
  -3   2  12        0.75       58.17     73.97 o
  -2   2  12        3.76       29.70     69.37 o
  -1   2  12       88.63      264.94    113.83 o
   0   2  12        0.68        0.00     88.59 o
   1   2  12      546.94      676.37    138.74 o
   2   2  12       18.21       33.29     85.48 o
   3   2  12      608.00      714.55    164.30 o
   5   2  12     1410.55     1450.98    184.96 o
   6   2  12        0.32        0.00     84.20 o
  -7   3  12      816.43     1015.39    121.22 o
  -6   3  12     1109.51      967.88     97.48 o
  -5   3  12      457.85      526.37     90.13 o
  -4   3  12      910.17      830.43    132.94 o
  -3   3  12     1053.91      808.21    128.55 o
  -2   3  12      816.55     1073.97    207.04 o
  -1   3  12      915.35      934.31    205.32 o
   0   3  12      662.39      602.66    124.03 o
   1   3  12      161.11      251.75     87.20 o
   2   3  12      198.41      384.01    145.40 o
   3   3  12       59.18       26.20    113.61 o
   4   3  12        2.10        0.00     85.91 o
   5   3  12       15.41        0.00     87.64 o
   6   3  12        0.02       32.60     86.29 o
  -7   4  12        0.08        0.00     47.99 o
  -6   4  12       12.62       16.62     45.62 o
  -5   4  12      100.01       59.03     63.08 o
  -4   4  12      105.15       90.44     75.40 o
  -3   4  12      126.88       41.01     72.87 o
  -2   4  12       77.14      180.51     76.21 o
  -1   4  12       32.78       21.41     68.72 o
   0   4  12      671.00      884.03    127.18 o
   1   4  12       63.59       59.28    110.39 o
   2   4  12     1072.70     1258.14    214.99 o
   3   4  12       81.55        0.00     92.35 o
   4   4  12     1057.26      801.10    192.22 o
   5   4  12       12.17        0.00     89.24 o
   6   4  12      668.52      651.26    128.41 o
  -7   5  12       27.81        0.00     42.06 o
  -6   5  12     1169.72     1334.82    244.35 o
  -5   5  12      191.11      265.27     79.47 o
  -4   5  12     1797.63     2002.36    190.99 o
  -3   5  12      654.89      755.24    122.65 o
  -2   5  12      985.66      894.17    130.81 o
  -1   5  12      842.42      743.32    123.80 o
   0   5  12      801.93      791.32    124.60 o
   1   5  12      270.04      269.97    123.92 o
   2   5  12      298.01      185.78    130.58 o
   3   5  12      139.40       71.95    103.74 o
   4   5  12      416.70      328.60    137.67 o
   5   5  12       28.38       10.04     67.87 o
   6   5  12       14.14       34.91     71.51 o
  -7   6  12      358.13      238.73     64.00 o
  -6   6  12      111.86      126.32     75.42 o
  -5   6  12       33.64       51.69     62.15 o
  -4   6  12        1.05        2.52     75.17 o
  -3   6  12      300.96      209.16     98.04 o
  -2   6  12       61.20       73.61     69.66 o
  -1   6  12      130.60      148.19     81.54 o
   0   6  12      278.56      246.99    126.50 o
   1   6  12      941.25     1261.36    221.22 o
   2   6  12        5.60        0.00     87.84 o
   3   6  12      943.63     1000.63    205.97 o
   4   6  12      331.99      487.32    161.72 o
   5   6  12      369.70      300.65     89.50 o
  -7   7  12      338.01      391.46     69.67 o
  -6   7  12      859.70      916.50    117.33 o
  -5   7  12      647.79      688.48    110.34 o
  -4   7  12      849.15      628.46    112.59 o
  -3   7  12      913.63      985.21    139.38 o
  -2   7  12      626.50      773.94    309.59 o
  -1   7  12      929.61      700.51    189.97 o
   0   7  12      207.38      193.51    118.34 o
   1   7  12      347.07      467.13    163.23 o
   2   7  12      207.19       23.20     86.98 o
   3   7  12        0.61      119.20    115.12 o
   4   7  12      831.75      701.02    171.82 o
   5   7  12       51.80        0.00     68.92 o
  -7   8  12        0.46        0.00     42.80 o
  -6   8  12        4.04       51.63     64.53 o
  -5   8  12        0.28       10.72     58.82 o
  -4   8  12      274.54      300.26    100.38 o
  -3   8  12       89.29      138.11     88.49 o
  -2   8  12       92.96       43.58     75.86 o
  -1   8  12       98.85       99.44    103.31 o
   0   8  12       86.83      161.08    120.49 o
   1   8  12        0.35       40.59    105.24 o
   2   8  12      810.46      774.90    176.97 o
   3   8  12       55.83      146.05    117.05 o
   4   8  12     1879.05     1664.92    246.34 o
   5   8  12      178.07       77.23     79.66 o
  -6   9  12     1139.21     1235.57    136.96 o
  -5   9  12      268.78      337.09     81.04 o
  -4   9  12     1395.43     1154.74    125.71 o
  -3   9  12      328.57      275.13     83.50 o
  -2   9  12      505.88      537.94    113.74 o
  -1   9  12      771.24      920.30    209.62 o
   0   9  12      650.86      683.41    177.40 o
   1   9  12      148.36      102.66    120.27 o
   2   9  12      314.24      455.10    165.59 o
   3   9  12       16.19        0.00     90.63 o
   4   9  12        1.28        0.00    112.33 o
   5   9  12      111.74      261.16    103.31 o
  -6  10  12       41.35      183.06     76.92 o
  -5  10  12       14.90       10.88     55.67 o
  -4  10  12        5.80        0.00     55.69 o
  -3  10  12        0.22       40.31     74.13 o
  -2  10  12        0.54       92.78    110.18 o
  -1  10  12      265.49      272.33    142.39 o
   0  10  12        3.35       19.76    100.94 o
   1  10  12      689.56      716.91    190.93 o
   2  10  12        7.01        0.00    106.96 o
   3  10  12      165.33        0.00    100.51 o
   4  10  12       17.45       54.34    108.46 o
   5  10  12      710.29      533.28    164.30 o
  -6  11  12      324.88      241.38     80.75 o
  -5  11  12     1267.69     1266.31    134.36 o
  -4  11  12      398.67      316.26     83.22 o
  -3  11  12     1386.99     1425.30    165.47 o
  -2  11  12       76.37      181.48    122.64 o
  -1  11  12      264.81       24.91     99.22 o
   0  11  12      222.20      131.66    125.64 o
   1  11  12      338.26      505.79    159.15 o
   2  11  12       85.19       40.81    117.05 o
   3  11  12      176.60      199.95    119.41 o
   4  11  12       68.22       30.71    108.46 o
  -5  12  12       25.77       49.54     68.42 o
  -4  12  12       43.70       50.41     64.41 o
  -3  12  12        0.18        0.00    116.84 o
  -2  12  12        2.35      226.80    134.02 o
  -1  12  12      114.33        0.00    108.46 o
   0  12  12      353.33      587.83    181.48 o
   1  12  12        0.08       22.77     93.43 o
   2  12  12      334.63      387.45    150.34 o
   3  12  12       39.09        0.00     95.14 o
   4  12  12      337.81      164.30    121.35 o
  -5  13  12      297.43      276.70    134.57 o
  -4  13  12      678.47      611.05    154.49 o
  -3  13  12      362.67      275.77    157.64 o
  -2  13  12      925.75      725.72    191.58 o
  -1  13  12      630.62      487.96    172.46 o
   0  13  12      679.60      666.01    184.27 o
   1  13  12      482.81      502.57    165.16 o
   2  13  12      102.80      101.59    115.76 o
   3  13  12       96.58        5.37    111.68 o
   4  13  12       64.28      270.18    128.65 o
  -5  14  12       73.06       97.09     72.91 o
  -4  14  12       22.64       85.36     90.78 o
  -3  14  12       19.28       33.93    133.59 o
  -2  14  12      102.83      295.53    146.26 o
  -1  14  12       48.16        0.00    105.67 o
   0  14  12       79.60        0.00    106.96 o
   1  14  12      234.55      395.61    162.15 o
   2  14  12      141.57       62.71    111.04 o
   3  14  12      463.75      182.34    129.51 o
  -4  15  12       95.38      148.07     87.78 o
  -3  15  12      821.72      537.58    194.15 o
  -2  15  12       32.83        0.00    120.49 o
  -1  15  12      443.47      299.82    161.29 o
   0  15  12      110.11        7.09    121.13 o
   1  15  12      171.20      112.11    139.17 o
   2  15  12       16.90        0.00     89.56 o
  -3  16  12        0.08       15.55     80.01 o
  -2  16  12       94.08       96.00    130.80 o
  -1  16  12        0.32        0.00    126.29 o
   0  16  12      330.66      165.37    144.33 o
   1  16  12      111.46      120.49    124.57 o
   2  16  12     1242.93      859.52    202.32 o
  -2  17  12      644.14      945.21    237.11 o
  -1  17  12      138.28      181.91    156.78 o
   0  17  12      748.66      777.26    210.69 o
   1  17  12        0.31       44.46    109.53 o
  -5   0  13       56.81       77.10    101.59 o
  -3   0  13      335.49      308.41    131.44 o
  -1   0  13      325.79      482.59    153.56 o
   1   0  13      457.19      345.14    136.60 o
  -5   1  13      369.60      457.29    116.21 o
  -4   1  13      265.14      290.01    101.44 o
  -3   1  13      302.58      395.80    105.73 o
  -2   1  13      313.46      383.07    111.26 o
  -1   1  13      278.50      296.06     90.97 o
   0   1  13      362.76      266.95     89.17 o
   1   1  13       10.20        0.00     73.50 o
   2   1  13       42.70       97.29    103.09 o
  -5   2  13        2.96        0.00     76.67 o
  -4   2  13       14.34       31.52     69.21 o
  -3   2  13        4.30       51.25     78.44 o
  -2   2  13      718.19      732.92    162.58 o
  -1   2  13       65.96        0.00     67.88 o
   0   2  13      940.25      985.09    139.43 o
   1   2  13       58.78      143.14     82.66 o
   2   2  13      795.07     1516.94    248.28 o
   3   2  13        2.81       82.04    123.28 o
  -5   3  13      808.55      785.87    139.94 o
  -4   3  13      444.29      436.82    105.60 o
  -3   3  13      375.85      302.55    102.91 o
  -2   3  13      141.31      148.46     84.35 o
  -1   3  13      223.66      197.32     93.34 o
   0   3  13       44.62      143.73     85.65 o
   1   3  13        0.21       40.59     94.50 o
   2   3  13        1.80        0.00     97.08 o
   3   3  13        2.00       19.76    113.19 o
  -5   4  13       74.97      141.75     81.33 o
  -4   4  13       73.50       14.95     76.23 o
  -3   4  13      573.95      673.73    127.67 o
  -2   4  13        2.17        0.00     78.18 o
  -1   4  13      638.18      564.40    118.23 o
   0   4  13       12.13        0.00     99.12 o
   1   4  13      867.79     1003.20    223.58 o
   2   4  13       20.48        0.00    105.24 o
   3   4  13      823.85     1138.51    233.89 o
   4   4  13       83.04        0.00    102.02 o
  -5   5  13      172.79       54.29     78.13 o
  -4   5  13      344.18      263.49     97.82 o
  -3   5  13      183.30      265.23     97.76 o
  -2   5  13      259.96      295.85    154.10 o
  -1   5  13      162.06      174.19     86.68 o
   0   5  13       10.76        0.00    102.02 o
   1   5  13       13.38        0.00     92.35 o
   2   5  13       21.18       70.66    109.75 o
   3   5  13       50.36        0.00    113.19 o
  -5   6  13        0.24        0.00    105.67 o
  -4   6  13       57.23       92.06     86.34 o
  -3   6  13       86.87       93.56     84.37 o
  -2   6  13      700.82      569.49    113.63 o
  -1   6  13        1.13        0.00     90.31 o
   0   6  13      812.61      808.19    196.95 o
   1   6  13       17.44       15.46    122.64 o
   2   6  13      776.17      908.27    215.63 o
   3   6  13        1.28      118.77    119.63 o
  -5   7  13      144.24      169.95    102.37 o
  -4   7  13      800.37      737.31    137.56 o
  -3   7  13      300.91      301.81     99.82 o
  -2   7  13      283.67      323.87     94.41 o
  -1   7  13      121.89      206.18    131.23 o
   0   7  13      191.91       86.98    109.32 o
   1   7  13       41.87        0.00    109.10 o
   2   7  13       22.94       94.29    119.84 o
   3   7  13       21.83        0.00     91.92 o
  -4   8  13      137.39      212.94     99.55 o
  -3   8  13      201.20      196.38    155.82 o
  -2   8  13        1.00       54.11    113.72 o
  -1   8  13      867.28      908.92    213.91 o
   0   8  13       13.41        0.00     90.85 o
   1   8  13      555.07      666.22    198.88 o
   2   8  13       20.45        0.00    118.55 o
   3   8  13      468.00      799.60    188.36 o
  -4   9  13      410.02      232.70     97.21 o
  -3   9  13      629.19     1055.63    155.67 o
  -2   9  13       20.90       51.76    123.71 o
  -1   9  13       79.77      145.83    104.16 o
   0   9  13      122.49       85.48    125.86 o
   1   9  13      106.87      107.60    112.76 o
   2   9  13      155.89      136.81    124.14 o
  -4  10  13       21.73       81.88     98.58 o
  -3  10  13        6.75        0.00     77.20 o
  -2  10  13      256.34      211.12    152.06 o
  -1  10  13       82.43        9.45    114.69 o
   0  10  13      596.01      537.15    176.33 o
   1  10  13       84.37       67.44    128.22 o
   2  10  13      708.65      311.63    159.79 o
  -3  11  13      175.19        0.00    120.06 o
  -2  11  13      208.41      115.12    137.24 o
  -1  11  13      124.71      174.40    132.51 o
   0  11  13      122.02       77.96    114.90 o
   1  11  13      343.50      214.99    147.76 o
  -2  12  13       19.61      151.84    147.12 o
  -1  12  13      161.67      128.86    134.66 o
   0  12  13        2.90        5.58    115.55 o
   1  12  13      376.80      330.53    170.53 o
  -2   0  14      730.34      908.27    211.77 o
   0   0  14      781.00      732.59    185.13 o
  -2   1  14        1.59        0.00     80.13 o
  -1   1  14       28.88       28.72     78.07 o
   0   1  14       49.13       82.91     85.54 o
  -2   2  14       16.53        4.06     84.11 o
  -1   2  14      291.06      323.30    152.38 o
   0   2  14       14.41       44.95     79.33 o
  -1   3  14        1.58        0.00     79.49 o
   0   3  14       20.83        0.00    113.40 o
 
